# Supplementary material for: Pleiotropic roles of Clostridium difficile sin locus
Source: PLoS Pathog. 2018 Mar 12;14(3):e1006940. doi: 10.1371/journal.ppat.1006940 (PMC5864091; doi:10.1371/journal.ppat.1006940)
Supplement: S4 Table — (XLSX) [file ppat.1006940.s016.xlsx]

## Sheet: Sheet1
Gene Name	Real Fold Change	Log2 fold change	Parent- Mean expression	R20291 sinRR’ Mean expression	Function (known or predicted)	adj. p-Value
CDR20291_0065	259458	17.9	2594.57	0	elongation factor	0.012532
CDR20291_1462	49945	15.6	499.44	0	putative uncharacterized protein next to holin	1.967e-05
CDR20291_1078	42340	15.3	423.398	0	hypothetical protein next to 1070 operon	0.00230895
CDR20291_2278	42264	15.3	422.637	0	putative peptidoglycan-binding/hydrolysing protein	0.0005621
CDR20291_2092	35318.8	15.1	353.178	0	putative lipoprotein	3.42221e-08
CDR20291_0383	34088	15	340.87	0	hypothetical protein	6.6277e-05
CDR20291_1416	30812.2	14.9	308.112	0	putative uncharacterized protein next to phage protein	1.3014e-13
spoIIIAA	28469.8	14.7971	284.688	0	stage III sporulation protein AA	5.831e-05
CDR20291_1443	24808.9	14.5986	248.079	0	hypothetical protein before phage protein	2.8613e-07
CDR20291_1430	24235.2	14.5648	242.342	0	hypothetical protein	0.00047475
CDR20291_3285	23820.3	14.5399	238.193	0	hypothetical protein	0.0078469
CDR20291_3478	21614.5	14.3997	216.135	0	transposase like protein b	0.001479
CDR20291_3468	21168.5	14.3696	211.675	0	hypothetical protein	1.28132e-09
CDR20291_1851	19653.3	14.2625	196.523	0	hypothetical protein	0.000286121
CDR20291_2909	19521	14.2527	195.2	0	type I restriction enzyme r subunit	2.4104e-08
CDR20291_1771	18923.9	14.2079	189.229	0	hypothetical protein	6.2748e-05
CDR20291_1278	18854.4	14.2026	188.534	0	hypothetical protein	4.524e-11
CDR20291_1325	14938.4	13.8667	149.374	0	hydrolase	9.398e-05
CDR20291_0246	14920.6	13.865	149.196	0	ornithine cyclodeaminase	4.90116e-13
CDR20291_1759	14083.1	13.7817	140.821	0	addiction module toxin	0.0069524
CDR20291_1774	13588.5	13.7301	135.875	0	hypothetical protein	0.00209598
CDR20291_2761	13072.1	13.6742	130.711	0	hypothetical protein	1.2348e-09
CDR20291_2912	12202.3	13.5749	122.013	0	type I restriction enzyme m subunit	4.851e-05
CDR20291_3289	12147.1	13.5683	121.461	0	leucine rich repeat protein	3.8046e-07
CDR20291_0863	11684	13.5122	116.83	0	hypothetical protein	7.392e-05
CDR20291_0921	11557.1	13.4965	115.561	0	hypothetical protein adjacent to ccpA	0.000133551
tlpB	11166.3	13.4469	111.653	0	transposase like protein b	0.000361228
CDR20291_0438	11058.8	13.4329	110.578	0	DNA binding response regulator	7.7184e-05
CDR20291_0242	10870	13.4081	108.69	0	glycosyl transferase group 2 family protein	0.007
CDR20291_0226	10807	13.3997	108.06	0	dtdp-glucose 4,6 dehydratase	1.7e-07
CDR20291_3125	10281.2	13.3277	102.802	0	hypothetical protein	1.61003e-06
CDR20291_0243	10062.6	13.2967	100.616	0	glycosyl transferase group 2 family protein	0.0042336
CDR20291_3025	8665.09	13.081	86.6409	0	gcn5-related n-acetyltransferase	1.44321e-10
CDR20291_2961	8406.3	13.0373	84.053	0	hypothetical protein	0.000323604
CDR20291_2760	7594.89	12.8908	75.9389	0	hypothetical protein	0.0044891
CDR20291_3124	7531.99	12.8788	75.3099	0	sensor protein	7.0004e-22
CDR20291_1741	7231.11	12.82	72.3011	0	hypothetical protein	0.0002405
CDR20291_1448	7180.96	12.81	71.7996	0	hypothetical protein next to phage protein	2.376e-09
CDR20291_0502	7008.74	12.7749	70.0774	0	hypothetical protein	0.00118455
CDR20291_1449	6287.59	12.6183	62.8659	0	phage tail tape measure protein	3.014e-17
CDR20291_1071	6231.48	12.6054	62.3048	0	hypothetical protein in 1070 operon	9.24e-06
CDR20291_1748	6016.74	12.5548	60.1574	0	two component response regulator	9.8304e-14
CDR20291_0551	5960.02	12.5411	59.5902	0	ABC transporter ATP binding protein/permease	1.16724e-08
CDR20291_1418	5935.83	12.5352	59.3483	0	hypothetical protein next to phage protein	2.45688e-07
CDR20291_0710	5800.57	12.502	57.9957	0	hypothetical protein	0.000291368
CDR20291_1419	5520.9	12.4307	55.199	0	hypothetical protein next to phage protein	0.01624
CDR20291_1423	5356.43	12.3871	53.5543	0	hypothetical protein next to phage protein	6.9133e-05
yobD	5015.62	12.2922	50.1462	0	transcriptional regulator yobd protein	0.00156
CDR20291_0245	4578.34	12.1606	45.7734	0	carbamoyl-phosphate synthetase	9.95e-05
tndX	4359.88	12.0901	43.5888	0	conjugative transposon site specific recombinase	0.0001683
CDR20291_1863	4275.41	12.0618	42.7441	0	hypothetical protein	0.008903
CDR20291_2299	4026.41	11.9753	40.2541	0	transposase	0.00416
CDR20291_1847	3996.37	11.9645	39.9537	0	transcriptional regulator	0.0012
CDR20291_0963	3851.02	11.911	38.5002	0	hypothetical protein	0.00500017
spoIIIAD	3571.71	11.8024	35.7071	0	stage III sporulation protein AD	1.32997e-08
CDR20291_1425	3562.19	11.7985	35.6119	0	virulence associated protein e	9.68949e-13
CDR20291_1420	3489.52	11.7688	34.8852	0	hypothetical protein next to phage protein	1.94429e-09
CDR20291_2709	3471.28	11.7613	34.7028	0	transposase	4.22366e-18
CDR20291_1747	3469.85	11.7607	34.6885	0	hypothetical protein	2.04814e-09
CDR20291_2516	3313.59	11.6942	33.1259	0	cobalt dependent x-pro dipeptidase	1.15334e-11
CDR20291_0239	3251.04	11.6667	32.5004	0	hypothetical protein	0.0052405
CDR20291_0531	3174.28	11.6322	31.7328	0	membrane associated metalloprotease	6.84263e-08
CDR20291_0213	3041.85	11.5707	30.4085	0	hypothetical protein	6.05295e-14
CDR20291_1421	3036.71	11.5683	30.3571	0	hypothetical protein next to phage protein	1.45584e-08
CDR20291_0234	3008.37	11.5548	30.0737	0	hypothetical protein	1.23477e-12
CDR20291_3455	2961.74	11.5322	29.6074	0	hypothetical protein	3.3158e-09
CDR20291_2515	2801.48	11.452	28.0048	0	amino acid permease family protein	2.39944e-15
CDR20291_0603	2735.6	11.4176	27.346	0	amidohydrolases 3	6.29116e-09
CDR20291_3050	2689.56	11.3932	26.8856	0	salivaricin lantibiotic ABC transporter permease	3.28484e-17
CDR20291_0962	2570.72	11.328	25.6972	0	hypothetical protein	0.001
CDR20291_3276	2471.08	11.2709	24.7008	0	transposase, mutator type	1.90443e-09
CDR20291_3282	2459.69	11.2643	24.5869	0	hypothetical protein	0.00303993
CDR20291_3189	2387	11.221	23.86	0	DNA-binding response regulator, lytr family	0.00198577
CDR20291_2757	2366.41	11.2085	23.6541	0	hypothetical protein	0.001
csrA	2335.34	11.1894	23.3434	0	carbon storage regulator	0.00765
CDR20291_0405	2321.96	11.1811	23.2096	0	transposase like protein b	1.80966e-14
CDR20291_1424	2303.45	11.1696	23.0245	0	DNA directed DNA polymerase	5.55112e-15
CDR20291_3049	2267.36	11.1468	22.6636	0	ABC transporter ATP binding protein	0.004321
CDR20291_3280	2256.57	11.1399	980.283	0.424417	hypothetical protein	3.59089e-10
CDR20291_3051	2153.95	11.0728	21.5295	0	sensor histidine kinase	3.77587e-06
CDR20291_0861	2122.46	11.0515	21.2146	0	sensor protein	0.001
CDR20291_2960	2116.98	11.0478	21.1598	0	hypothetical protein	0.0186
CDR20291_1461	2033.41	10.9897	20.3241	0	holin	0.000301694
CDR20291_0862	1994.06	10.9615	19.9306	0	ABC transporter ATPase	8.0669e-10
CDR20291_1107	1989.51	10.9582	19.8851	0	ABC transporter permease	0.005
CDR20291_2911	1899.99	10.8918	18.9899	0	restriction modification system dna specificity domain	2.51426e-07
CDR20291_3290	1890.3	10.8844	18.893	0	transposase mutator type	1.57732e-10
CDR20291_3188	1783.85	10.8008	17.8285	0	sensor histidine kinase virs	0.00387166
CDR20291_2980	1687.95	10.7211	16.8695	0	ABC transpporter permease	1.36664e-08
CDR20291_0724	1637.67	10.6774	16.3667	0	hypothetical protein	0.000206207
CDR20291_2990	1609.28	10.6522	1507.33	0.926656	hypothetical protein	0.00136258
CDR20291_2335	1593.35	10.6378	15.9235	0	hypothetical protein	0.000976112
CDR20291_2758	1527.1	10.5766	15.261	0	lantibiotic ABC transporter ATP-binding protein	1.44329e-14
CDR20291_1744	1501.55	10.5522	15.0055	0	site specific recombinase resolvase family	0.00300632
CDR20291_0045	1406.23	10.4576	566.845	0.393102	putative uncharacterized protein	3.62481e-06
CDR20291_1788	1397.21	10.4483	1199.97	0.848835	hypothetical protein	1.47658e-05
CDR20291_3010	1299.91	10.3442	1627.39	1.24194	hypothetical protein	2.27751e-12
CDR20291_2275	1203.65	10.2332	2055.42	1.69767	putative uncharacterized protein (fragment)	0.05
CDR20291_0043	1128.32	10.14	577.959	0.502238	thymidylate synthase	0.05
CDR20291_0922	1065.85	10.0578	463.016	0.424417	hypothetical protein adjacent to ccpA	0.000812098
ispD	933.408	9.86636	405.479	0.424417	major intracellular serine protease	4.44089e-16
CDR20291_0382	857.696	9.74432	190.577	0.212209	ABC transporter permease	3.63265e-06
CDR20291_2996	828.479	9.69432	711.517	0.848835	hypothetical protein	0.045
spoIIIAG	793.966	9.63293	344.903	0.424417	stage III sporulation protein ag	2.08494e-09
CDR20291_2994	742.26	9.53578	1874.34	2.51519	CRISPR-associated helicase cas3	1.19438e-05
CDR20291_3278	737.625	9.52674	3109.37	4.2054	hypothetical protein	1.45749e-08
CDR20291_3281	719.08	9.49001	1205.42	1.66635	transposon Tn21 resolvase	0.00371811
CDR20291_2988	690.026	9.43051	939.165	1.35107	hypothetical protein	9.80101e-07
CDR20291_0924	680.753	9.41099	295.721	0.424417	hypothetical protein adjacent to ccpA	0.00500002
sleC	642.385	9.32729	258.937	0.393102	SleC- spore peptidoglycan hydrolase/ germinant receptor complex	0.00506275
CDR20291_2997	620.258	9.27672	317.71	0.502238	CRISPR-associated protein cas6	0.005
CDR20291_1465	612.061	9.25753	265.88	0.424417	manganese containing catalase	0.00509398
CDR20291_1760	609.4	9.25124	5923.45	9.71016	addiction module toxin	0.005
CDR20291_2991	599.817	9.22838	1278.85	2.12209	frg domain containing protein	0.0119524
CDR20291_2989	583.463	9.1885	730.449	1.24194	hypothetical protein	0.0345
CDR20291_2986	566.18	9.14512	3457.4	6.09655	hypothetical protein	3.73627e-08
CDR20291_0247	565.217	9.14266	227.83	0.393102	hypothetical protein	1.76775e-11
CDR20291_1415	559.72	9.12856	463.169	0.817519	site specific recombinase, phage integrase family	2.53081e-08
CDR20291_1464	547.068	9.09558	237.646	0.424417	penicillin binding protein	3.06532e-05
CDR20291_1780	529.487	9.04845	970.007	1.822	hypothetical protein	1.13721e-11
CDR20291_1772	511.873	8.99964	10872.7	21.2311	hypothetical protein	8.3309e-07
CDR20291_1778	511.059	8.99735	438.906	0.848835	hypothetical protein	0.00106688
CDR20291_0711	485.297	8.92272	210.812	0.424417	cytidine/deoxycytidylate deaminase family protein	0.00207935
CDR20291_2998	483.734	8.91807	415.437	0.848835	CRISPR-associated protein cas5 family	5.27088e-05
CDR20291_2197	483.456	8.91724	194.872	0.393102	full- transposase	0.00939445
CDR20291_2987	480.405	8.90811	790.275	1.63504	hypothetical protein	0.00157221
spoIIIAH	480.243	8.90762	571.145	1.17931	stage III sporulation protein AH	1.13377e-06
CDR20291_3293	479.861	8.90647	208.45	0.424417	hypothetical protein	0.000453
CDR20291_2983	476.977	8.89778	207.197	0.424417	Fe3+ ABC transporter periplasmic component like protein	0.00420458
CDR20291_2524	454.994	8.8297	183.399	0.393102	putative membrane protein	0.0456
CDR20291_2995	453.409	8.82467	987.784	2.16859	CRISPR -associated auto-regulator	4.5883e-05
CDR20291_1105	452.527	8.82186	3190.01	7.03933	regulatory protein	0.000523642
CDR20291_2277	451.288	8.8179	948.043	2.09077	putative beta-lactamase repressor	3.72506e-05
CDR20291_1749	450.826	8.81643	422.258	0.926656	sensor protein	1.42728e-10
licB	438.345	8.77592	18167.9	41.4367	PTS system lichenan-specific transporter subunit IIB	4.40327e-10
CDR20291_1417	421.682	8.72001	348.94	0.817519	HipA like protein	0.007653
CDR20291_3461	416.946	8.70372	358.078	0.848835	chloramphenicol 0-acetyltransferase	3.6294e-08
CDR20291_0044	411.521	8.68482	178.762	0.424417	dihydrofolate reductase region	0.00223179
CDR20291_0046	392.546	8.61672	645.744	1.63504	thiamine biosynthesis protein	0.00397842
CDR20291_0224	368.921	8.52717	148.703	0.393102	glucose-1-phosphate thymidylyltransferase	0.000343975
celB	365.099	8.51215	42573.8	116.599	PTS system lichenan-specific transporter subunit IIB	4.35425e-05
CDR20291_1447	360.58	8.49417	1091.62	3.01743	hypothetical protein next to phage protein	0.00345
CDR20291_1429	350.122	8.45171	1643.39	4.68378	hypothetical protein	0.00425984
CDR20291_3457	348.717	8.44591	151.479	0.424417	hypothetical protein	1.0204e-09
CDR20291_0501	348.185	8.44371	151.247	0.424417	hypothetical protein	3.79854e-07
CDR20291_1779	348.175	8.44367	1064.97	3.04874	hypothetical protein	0.000992012
CDR20291_3469	333.925	8.38338	145.053	0.424417	transcriptional regulator	4.53873e-09
CDR20291_1360	331.996	8.37502	1443.24	4.33718	hypothetical protein	1.03995e-07
CDR20291_3286	309.488	8.27374	435.619	1.39758	hypothetical protein	1.17839e-06
spoVT	309.086	8.27186	3883.91	12.5558	Stage V sporulation protein T	9.59726e-10
CDR20291_1777	308.812	8.27058	158.175	0.502238	hypothetical protein	8.04335e-05
spoIVA	307.172	8.2629	9469.83	30.8191	stage IV sporulation protein A	2.35729e-06
sspB	305.495	8.25501	795.198	2.59301	small acid-soluble spore protein B	5.95351e-08
CDR20291_2276	294.908	8.20412	1823.39	6.17296	putative beta-lactamase inducer	0.04521
CDR20291_2145	290.375	8.18177	148.731	0.502238	hypothetical protein	0.00294841
CDR20291_2908	286.281	8.16129	124.356	0.424417	hypothetical protein	0.00127836
CDR20291_1072	268.834	8.07057	59.7272	0.212209	integrase, catalytic region	0.004532
flgM	259.265	8.01828	132.795	0.502238	Negative regulator of flagellin biosynthesis	0.00018669
CDR20291_2196	257.068	8.00601	103.615	0.393102	integrase, catalytic region	8.07941e-07
CDR20291_0439	255.109	7.99497	102.825	0.393102	sensor histidine kinase	6.7e-08
CDR20291_0526	239.373	7.90312	623.08	2.59301	hypothetical protein	0.000616459
CDR20291_3456	230.137	7.84635	117.875	0.502238	hypothetical protein	8.74396e-10
CDR20291_2183	203.112	7.66613	183.876	0.89534	beta-lactamase inducer	4.02335e-08
sspA	196.795	7.62055	8752.32	44.4644	small acid-soluble protein A	5.77836e-07
CDR20291_1826	188.093	7.5553	75.8105	0.393102	site specific recombinase	3.53909e-07
CDR20291_1279	183.479	7.51947	321.844	1.74418	exported polysaccharide deacetylase	6.93525e-08
dacF	181.025	7.50004	1039.94	5.73476	D-alanyl-D-alanine carboxypeptidaase	7.12346e-07
CDR20291_3140	180.298	7.49424	92.3457	0.502238	PTS system transporter subunit IIB	2.92249e-07
CDR20291_2019	175.824	7.45799	3880.93	22.0629	hypothetical protein	0.000176891
CDR20291_1606	170.155	7.41071	146.125	0.848835	C4 dicarboxylate anaerobic carrier	0.000470897
CDR20291_3511	156.654	7.29144	201.016	1.27325	peptidase	0.00853338
CDR20291_1324	155.052	7.27661	133.154	0.848835	Amino acid aminotransferase	1.8639e-05
flgL	151.93	7.24726	566.963	3.72181	flagellar hook-associated protein	3.45645e-09
CDR20291_3387	146.483	7.19459	63.6247	0.424417	hypothetical protein	1.33227e-15
celC	143.733	7.16725	6472.31	45.0202	PTS system lichenan-specific transporter subunit IIA	0.00718079
CDR20291_1196	139.714	7.12633	255.945	1.822	hypothetical protein	2.90007e-09
cotJC2	139.638	7.12555	130.783	0.926656	cotJC2 - spore coat protein	0.056
CDR20291_0130	137.979	7.10831	172.731	1.24194	hypothetical protein	0.00293419
CDR20291_2985	133.711	7.06298	348.041	2.59301	transcriptional regulator	0.000576333
celF	129.322	7.01483	49526.4	382.958	6-phospho beta gluosidase - chitobiose degradation	0.000978006
spoIIIAF	119.474	6.90056	51.8918	0.424417	stage III sporulation protein AF	0.00825784
CDR20291_2984	116.916	6.86932	50.7801	0.424417	hypothetical protein	0.003456
CDR20291_1773	116.742	6.86718	50.7046	0.424417	hypothetical protein	1.27233e-06
CDR20291_2777	115.519	6.85199	17004.1	147.187	hypothetical protein	0.00786
CDR20291_2964	114.372	6.83759	46.0935	0.393102	transcriptional regulator	7.21645e-15
CDR20291_1924	113.762	6.82988	49.4103	0.424417	hypothetical protein	1.78968e-12
CDR20291_2289	102.856	6.68449	128.76	1.24194	hypothetical protein	0.000740096
CDR20291_0926	101.558	6.66615	8447.75	83.1719	hypothetical protein- gene adjacent to ccpA	1.05863e-06
CDR20291_1073	98.9315	6.62836	265.209	2.67083	hypothetical protein in 1070 operon	0.00821132
CDR20291_1335	98.8882	6.62773	557.287	5.62563	lipoprotein	0.00896198
CDR20291_1338	98.1697	6.61721	32.6161	0.322344	transposase like protein b (pseudogene)	0.00140436
CDR20291_2523	95.3477	6.57513	408.513	4.27455	putative membrane protein	1.36557e-14
CDR20291_1110	94.7053	6.56537	38.1659	0.393102	two component sensor histidine kinase	0.00790579
CDR20291_2698	94.113	6.55632	481.679	5.1082	conserved hypothetical protein	0.00392981
CDR20291_3139	93.9871	6.55439	85.0803	0.89534	PTS system transporter subunit IIA	0.00448305
CDR20291_0919	93.5532	6.54772	206.734	2.19991	hypothetical protein adjacent to ccpA	0.000476639
fliS1	92.5481	6.53213	237.995	2.56169	flagellarprotein FliS	6.28391e-05
spoIIIAB	90.8103	6.50478	72.2935	0.786204	stage III sporulation protein AB	8.33334e-06
CDR20291_0569	89.2431	6.47967	232.291	2.59301	fic family protein	2.91592e-05
fliD	88.7629	6.47188	760.798	8.56124	flagellar cap protein	0.00419639
CDR20291_1142	88.6683	6.47035	38.509	0.424417	hypothetical protein	0.00031591
tcdB	88.3533	6.46521	2942.43	33.2931	ToxinB	5.80669e-12
CDR20291_1214	87.0251	6.44336	37.7952	0.424417	phage protein	0.00264378
spoVAC	86.6032	6.43635	34.8999	0.393102	stage V sporulation protein AC	0.000105562
spoVAD	84.4976	6.40084	172.208	2.02814	stage V sporulation protein AD	0.000161277
CDR20291_0316	81.7525	6.35319	949.876	11.609	spore coat assembly asparagine rich protein	0.000577483
CDR20291_0225	80.9875	6.33963	35.1724	0.424417	dtdp- r dehydrorhamnose 3,5 epimerase	4.5e-09
CDR20291_3359	80.3115	6.32754	100.535	1.24194	hypothetical protein	2.22045e-16
CDR20291_3187A	76.5541	6.25841	33.2465	0.424417	autoinducer prepeptide	0.00987922
CDR20291_1558	76.3245	6.25407	329.396	4.30587	hypothetical protein	4.33826e-08
slpA	70.4013	6.13753	293272	4165.71	S layer precursor protein	0.00756161
CDR20291_1623	70.0626	6.13057	122.892	1.74418	hypothetical protein next to AraC family transcriptional regulator	0.000387775
CDR20291_1277	69.2845	6.11446	35.4802	0.502238	hypothetical protein	0.00203513
CDR20291_0241	68.595	6.10003	89.0567	1.28844	glycosyltransferase	0.000203367
spoIIID	68.0376	6.08826	262.624	3.85014	stage III sporulation protein D	6.24846e-05
cwlD	67.684	6.08074	200.659	2.9548	germination specific N acetylmuramoyl L ananine amidase	1.01834e-09
CDR20291_1740	66.1033	6.04665	84.8172	1.27325	putative RNA methyltransferase	0.000730506
flgK	65.1625	6.02597	504.451	7.73159	flagellar hook -associated protein	3.78766e-05
CDR20291_1308	64.5101	6.01145	10033.1	155.518	5 nitroimadazole reductase	0.00574994
CDR20291_0156	63.3848	5.98606	281.431	4.4302	hypothetical protein	0.00292836
CDR20291_0713	62.9513	5.97616	27.3371	0.424417	hypothetical protein	0.00666826
CDR20291_1852	62.9014	5.97502	157.814	2.49906	hypothetical protein	6.74842e-11
CDR20291_0231	59.0676	5.8843	23.8003	0.393102	flagellar biosynthesis protein	6.97553e-13
CDR20291_2522	57.6949	5.85037	47.7337	0.817519	conserved hypothetical protein	1.11717e-05
gltC	57.5122	5.8458	49.3835	0.848835	sodium/glutamate symporter	0.00877812
CDR20291_0124	56.943	5.83145	6022.75	105.758	cell wall endopeptidase	0.05
CDR20291_1106	55.4711	5.79367	69.4363	1.24194	ABC transporter permease	4.42552e-05
CDR20291_3159	54.7845	5.7757	113.364	2.05946	ATP/GTP binding protein	3.56382e-14
CDR20291_2697	53.5949	5.74402	1341.95	25.0289	putative membrane protein	2.75093e-05
CDR20291_1138	51.1094	5.67552	262.15	5.11939	hypothetical protein	0.000258498
CDR20291_3136	50.2017	5.64967	1427.59	28.4273	phosphosugar isomerase	2.05209e-11
CDR20291_0128	50.189	5.6493	88.0303	1.74418	hypothetical protein	0.00533707
CDR20291_0958	49.4958	5.62923	1759.69	35.5426	AraC family transcriptional regulator	2.28781e-06
rbr	48.2111	5.59129	1159.3	24.0365	ruberythrin	2.08671e-10
CDR20291_0925	47.1958	5.56059	247.415	5.23253	hypothetical protein adjacent to ccpA	0.05
CDR20291_3477	47.1514	5.55923	15621.1	331.286	potassium porter antitransporter	5.97413e-10
CDR20291_0610	47.098	5.55759	445.275	9.44445	ATP dependent peptidase	7.89e-05
CDR20291_2050	45.6463	5.51243	36.3338	0.786204	transcriptional regulator	1.79956e-12
CDR20291_1210	45.6309	5.51194	575.319	12.5983	hypothetical protein	1.35473e-07
CDR20291_1137	45.2029	5.49834	84.2171	1.85331	hypothetical protein	4.98532e-05
tcdE	44.2067	5.46619	40.0121	0.89534	TcdE-Holin like protein	6.57037e-05
sigG	43.9861	5.45897	1012.28	23.0038	sporulation sigma factor G	2.10125e-11
CDR20291_3137	43.8495	5.45449	266.386	6.06523	PTS system transporter subunit IID	0.05
CDR20291_2517	42.2308	5.40022	18.3358	0.424417	putative transcriptional regulator	1.24533e-07
CDR20291_1392	41.6678	5.38086	1031.56	24.7471	acyl carrier protein phosphodiesterase	3.33067e-16
CDR20291_2755	41.4475	5.37321	285.048	6.86756	esterase/halogenase	1.84716e-06
spmB	41.3804	5.37088	56.3118	1.35107	spore maturation protein B	0.00081103
CDR20291_1216	40.3797	5.33556	163.411	4.03709	phage protein	7.67533e-09
CDR20291_2300	38.2438	5.25716	217.297	5.67213	hypothetical protein	0.00054917
CDR20291_2732	36.765	5.20026	322.132	8.75219	amidohydrolase	0.00169935
CDR20291_3138	36.2365	5.17937	376.165	10.3711	PTS system transporter subunit IIC	1.8516e-10
spoIIE	36.1394	5.1755	576.783	15.9502	stage II sporulation protein e	7.04757e-05
CDR20291_2872	36.0087	5.17027	5150.26	143.019	putative regulatory protein	9.65e-07
CDR20291_3116	35.3337	5.14297	187.978	5.31035	iron only dehydrogenase	1.59904e-05
CDR20291_2048	33.6288	5.07162	69.5833	2.05946	D-alanine D-alanine carboxypeptidase	1.67009e-11
CDR20291_1789	33.0859	5.04814	120.383	3.6288	conjugative transposon membrane protein	0.05
tcdR	32.909	5.04041	57.7181	1.74418	Toxin genes specific sigma factor	1.11022e-16
CDR20291_1217	32.0778	5.00351	81.4799	2.53038	phage tail fiber protein	0.00984765
CDR20291_1215	31.8788	4.99452	123.046	3.85014	phage protein	1.60813e-10
fliS2	31.7262	4.9876	32.1754	1.00448	flagellar protein	0.00696326
CDR20291_0468	29.5856	4.88682	90.9342	3.06393	hypothetical protein	0.00820575
CDR20291_0343	29.4062	4.87805	23.4033	0.786204	two component sensor histidine kinase	0.05
CDR20291_2233	29.2277	4.86926	5444.63	186.274	hypothetical protein	2.3222e-05
gpr	28.7702	4.8465	336.162	11.6747	germination protease	1.83321e-07
sodA	28.4248	4.82908	64.1281	2.24641	superoxide dismutase	0.000179593
fliC	28.2417	4.81976	7484.77	265.015	Flagellin subunit	0.00382371
CDR20291_1654	27.3697	4.77451	34.2551	1.24194	hypothetical protein next to radical SAM	5.67298e-07
CDR20291_0688	26.4557	4.72551	149.567	5.64388	Calcium/sodium antiporter	9.49138e-09
CDR20291_2574	24.8475	4.63503	20.5518	0.817519	putative membrane protein	0.0034
CDR20291_0342	24.6027	4.62074	32.7056	1.31976	ABC transporter permease	0.000456567
CDR20291_1684	24.4554	4.61208	22.8963	0.926656	hypothetical protein	3.16225e-12
CDR20291_1917	24.4484	4.61167	29.8322	1.21062	hypothetical protein	0.00054321
CDR20291_2204	24.2553	4.60023	22.7088	0.926656	hypothetical protein	5.21345e-08
CDR20291_3095	24.0559	4.58832	354.709	14.7356	single-strand DNA binding potein	0.00654
cat1	23.4084	4.54895	10542.1	450.346	succinyl coA transferase - TCA cycle VII acetate producers	0.05
CDR20291_2028	23.3004	4.54228	70.8842	3.03262	hypothetical protein	1.84826e-08
CDR20291_1810	22.6642	4.50234	2189.64	96.603	hypothetical protein	4.4526e-07
CDR20291_0319	22.5493	4.49501	149.446	6.61798	hypothetical protein	1.25608e-05
CDR20291_2121	22.4484	4.48854	9.74198	0.424417	SinR	0.006
CDR20291_1907	22.3006	4.47901	102.929	4.60596	hypothetical protein	2.34989e-07
CDR20291_1795	22.178	4.47105	394.275	17.7682	helicase	5.24123e-05
CDR20291_1446	22.1038	4.46622	46.7607	2.10596	prophage antirepressor related protein	5.04186e-09
CDR20291_2867	21.8387	4.44882	50.2828	2.29292	aminotransferase	0.00854
CDR20291_1444	21.5527	4.4298	9.35288	0.424417	phage protein	2.11888e-08
CDR20291_1207	21.4726	4.42442	270.529	12.5893	hypothetical protein	1.05732e-11
spmA	21.4646	4.42389	46.0805	2.13728	spore maturation protein A	2.80032e-12
CDR20291_1649	21.3945	4.41917	384.498	17.9622	ABC transporter permease	4.38978e-07
CDR20291_2229	20.9845	4.39125	3605.25	171.796	hypothetical protein	0.007854
CDR20291_1205	20.3611	4.34774	155.395	7.62245	hypothetical protein	3.3036e-09
cspBA	19.4876	4.28449	303.279	15.5531	germinant receptor complex cold shock protein	7.88015e-07
CDR20291_2128	19.4811	4.28401	50.3854	2.57688	hypothetical protein	5.69054e-07
CDR20291_0884	19.1613	4.26012	42.0257	2.18378	signaling protein	9.88098e-15
CDR20291_2261	18.7486	4.22871	184.618	9.83755	hypothetical protein	0.000684158
CDR20291_1282	18.6937	4.22448	178.485	9.53839	bifunctional protein peroxiredoxin/chitinase	0.000291694
CDR20291_3404	18.324	4.19566	2014.58	109.933	cell wall hydrolase	8.71277e-05
CDR20291_1218	18.1086	4.1786	703.872	38.8601	hypothetical protein in phage protein operon	0.00191992
CDR20291_1622	18.0105	4.17076	15.458	0.848835	AraC family transcriptional regulator	0.000354597
CDR20291_2075	17.9769	4.16807	3868.38	215.177	iron-sulfur binding protein	0.00954
CDR20291_1077	17.949	4.16583	36.0105	1.99683	hypothetical protein next to 1070 operon	0.00018875
sucD	17.8356	4.15669	14367.4	805.537	succinate semialdehyde dehydrogenase (NADP) - 4 aminobutyrate degradation II	1.08354e-08
CDR20291_1434	17.7572	4.15033	128.47	7.22535	phage protein	7.05055e-07
CDR20291_1108	17.7029	4.14592	14.6395	0.817519	ABC transporter ATP binding protein	0.00231553
CDR20291_2049	17.4029	4.12125	83.8388	4.80811	hypothetical protein next to D alanine D alanine carboxypeptidase	2.65088e-06
CDR20291_2781	17.3963	4.12071	473.633	27.2167	GntR family transcriptional regulator	1.42924e-05
CDR20291_2756	17.2106	4.10522	17.4497	1.00448	bacterioferritin	8.54594e-05
CDR20291_1648	17.2047	4.10473	237.271	13.7816	ABC transporter permease	1.95091e-05
CDR20291_1211	17.048	4.09153	37.9235	2.2151	hypothetical protein	4.83821e-10
CDR20291_2184	16.9156	4.08029	488.189	28.8508	GntR family transcriptional regulator	0.000554059
CDR20291_2236	16.8134	4.07154	2928.47	174.165	Xaa pro dipeptidase	0.000413823
CDR20291_1954	16.7661	4.06748	2595.98	154.826	hypothetical protein	0.00654
abfD	16.4626	4.04112	19664.9	1194.51	hypothetical protein	3.33567e-12
cspC	16.3112	4.02779	145.764	8.92702	CspC germinant receptor complex	0.00921467
CDR20291_1212	16.2006	4.01798	429.799	26.5204	phage cell wall hydrolase	4.05723e-08
CDR20291_3154	15.2569	3.93139	72.544	4.74548	hypothetical protein	0.008754
CDR20291_3094	15.2132	3.92726	359.929	23.6496	hypothetical protein	0.000306378
CDR20291_3497	15.2021	3.9262	105.25	6.91407	hypothetical protein	9.73708e-10
spoIIP	15.0594	3.9126	285.251	18.9323	stage II sporulation protein P	2.67203e-11
CDR20291_0381	14.9934	3.90626	1565.85	104.427	cell surface protein	0.000223243
CDR20291_1206	14.883	3.8956	245.227	16.4677	hypothetical protein	3.10521e-06
CDR20291_2500	14.8172	3.8892	39.2485	2.63952	putative membrane protein	0.000160056
flgB	14.6283	3.87069	101.278	6.91407	flagellar basal body rod protein	0.0009876
CDR20291_2859	14.6025	3.86814	14.8039	1.00448	hypothetical protein	0.00065
CDR20291_1075	14.5027	3.85824	21.9864	1.50671	hypothetical protein next to 1070 operon	4.24214e-05
fliA	14.4109	3.84909	31.3855	2.16859	FliA/SigD/RNA polymerase sigma factor for flagellar operon	4.13806e-08
CDR20291_1141	14.342	3.84218	13.4235	0.926656	hypothetical protein	0.00235521
CDR20291_3400	14.0494	3.81244	167.66	11.9243	spore cortex-lytic enzyme	5.7983e-09
spoIIIAE	13.8953	3.79652	29.827	2.13728	spoIIIAE- stage III sporulation protein AE	1.48072e-09
CDR20291_2262	13.877	3.79462	230.641	16.6112	hypothetical protein	0.000882324
motA	13.8226	3.78896	280.708	20.2986	chemotaxis protein	0.000310215
abfT	13.7738	3.78385	11390.8	826.98	4 hydroxybutyrate CoA transferase	0.002
CDR20291_1905	13.5022	3.75512	107.671	7.96505	transcriptional regulator	7.33545e-05
tcdA	13.1444	3.71637	18604	1415.35	Toxin A	0.000304519
CDR20291_1824	13.1208	3.71379	37.4586	2.84566	ABC transporter permease	0.005
comE	13.1117	3.71278	47.7008	3.6288	competence protein	0.00729159
bclA3	13.088	3.71017	818.022	62.4925	bclA3 putative exosporium glycoprotein	0.00543
CDR20291_1918	12.7105	3.66795	244.008	19.1881	decarboxylase (valine degradation II) 2-oxoglutarate decarboxylation to succinyl-coA	0.000125987
CDR20291_2495	12.4442	3.6374	5340.09	429.114	putative amino acid permease	0.000138258
CDR20291_1208	12.38	3.62994	155.931	12.5862	hypothetical protein	0.00981488
def1	12.38	3.62994	681.567	55.0447	peptide deformylase I	1.12773e-08
CDR20291_2784	12.1864	3.6072	54.4817	4.46151	ABC transporter permease	0.0005643
CDR20291_0600	12.1817	3.60665	70.7714	5.80046	RNA polymerase sigma factor sigT	2.39808e-14
CDR20291_0499	12.1456	3.60237	2559.58	210.731	Hypothetical	8.61187e-11
grpE	12.1156	3.59879	23360.5	1928.13	heat shock protein	0.00295021
pflE	12.0542	3.59146	1886.57	156.498	pyruvate formate-lyase 3 activating enzyme	0.00209791
CDR20291_1160	11.9956	3.58443	401.165	33.4335	polysaccharide deacetylase	0.000448404
CDR20291_1646	11.8276	3.56409	1386.32	117.202	TetR family transcriptional regulator	3.37369e-05
CDR20291_0618	11.4719	3.52004	492.788	42.9468	hypothetical protein	4.77396e-15
CDR20291_1667	11.3597	3.50585	134.539	11.8344	hypothetical protein	1.29878e-05
CDR20291_2165	11.3076	3.49922	242.407	21.4283	oxidoreductase	0.007543
abfH	10.9448	3.45218	7838	716.128	NAD-dependent 4-hydroxybutyrate dehydrogenase	0.000434735
CDR20291_1650	10.9339	3.45074	533.802	48.8117	transcriptional regulator	8.41549e-14
CDR20291_3418	10.7909	3.43174	82.863	7.66989	hypothetical protein	6.211e-10
fliJ	10.7647	3.42823	60.8192	5.64082	flagellar protein	5.41685e-05
uppS	10.7434	3.42538	118.25	10.9977	UDP pyrophosphate synthetase	2.53579e-10
pflD	10.4427	3.38442	18604.6	1781.58	mixed acid fermentation respiration	1.60974e-09
flgE	10.3615	3.37316	377.779	36.451	flagellar hook protein	0.00615624
CDR20291_1647	10.3026	3.36494	887.043	86.0895	ABC transporter ATP binding protein	2.89688e-06
CDR20291_0400	10.1283	3.34032	32.5461	3.20438	ABC transporter ATP binding protein	0.005643
CDR20291_1354	10.0987	3.3361	679.82	67.3086	drug / sodium antiporter	6.06958e-08
CDR20291_2575	9.99771	3.3216	26.4791	2.63952	hypothetical protein	2.37797e-16
CDR20291_3115	9.85662	3.30109	54.9209	5.563	polysaccharide deacetylase	9.97943e-22
CDR20291_3152	9.81904	3.29558	38.5078	3.91277	hypothetical protein	4.96686e-16
fleN	9.79333	3.2918	80.8733	8.24902	flageller number regulator	1.61961e-15
CDR20291_2161	9.70769	3.27913	356.885	36.7541	hypothetical protein	0.00175208
fliL	9.66152	3.27225	62.0347	6.41183	fliL flageller basel body -associated protein	0.0006754
CDR20291_3155	9.61866	3.26584	37.4205	3.88145	type IV pillin	0.00034
CDR20291_1312	9.54571	3.25485	999.246	104.671	hypothetical protein	4.5e-05
anmK	9.52676	3.25199	72.3751	7.58807	anhydro-N-acetylmuramic acid kinase	1.08435e-12
CDR20291_1683	9.49434	3.24707	8.88293	0.926656	hypothetical protein	0.000166102
CDR20291_3326	9.42686	3.23678	298.967	31.7055	oligopeptidase	2.92818e-05
CDR20291_2491	9.42363	3.23628	656.689	69.6764	cdta (adp-ribosyltransferase enzymatic component)	0.00709644
CDR20291_2260	9.04807	3.17761	755.973	83.5418	carbon starvation protein	5.6e-05
CDR20291_3080	8.98784	3.16797	63.8409	7.09414	small acid-soluable spore protein	6.98416e-06
CDR20291_1342	8.97343	3.16566	1111.84	123.894	two-component sensor histidine kinase	0.00056
CDR20291_2151	8.91071	3.15554	4884.35	548.136	hypothetical protein	4.05212e-05
CDR20291_1920	8.91008	3.15544	29.9091	3.3479	ArsR family transcriptional regulator	7.93315e-06
CDR20291_0228	8.42836	3.07525	29.8673	3.53486	hypothetical protein	0.000454331
bclA2	8.40237	3.0708	49.4655	5.87828	exosprium glycoprotein	0.00288464
CDR20291_2337	8.3563	3.06286	59.4119	7.10103	hypothetical protein	4.55191e-15
cwp66	8.31422	3.05558	3253.89	391.356	celll surface protein	9.2274e-05
CDR20291_3153	8.24206	3.043	95.2386	11.5464	hypothetical protein	0.000102489
CDR20291_1389	8.21532	3.03832	13.7618	1.66635	ABC transporter permease	0.000131599
CDR20291_1076	8.18483	3.03295	163.119	19.9207	Hypothetical	0.00346
CDR20291_0969	8.10301	3.01846	194.889	24.0427	hypothetical protein	0.00017306
CDR20291_2323	8.07329	3.01316	54.1031	6.69273	nitrite sulfite reductase (alkynitronates degradation)	2.1678e-06
fliK	8.04258	3.00766	181.041	22.5016	flagellar hook-length control protein	0.004
CDR20291_0718	8.0421	3.00757	42.5249	5.27903	metal-binding protein	1.72429e-12
CDR20291_2533	8.03333	3.006	1336.71	166.386	putative extracellular solute-binding protein	6.53582e-06
CDR20291_0532	7.96393	2.99348	66.8828	8.38947	hypothetical protein	0.00558126
CDR20291_2857	7.96192	2.99312	28.2139	3.53486	hypothetical protein	0.000500209
CDR20291_0433	7.85038	2.97276	49.547	6.3027	sugar-phosphate dehydrogenase	6.07594e-06
dpaL2	7.8195	2.96708	1283.94	164.189	diaminopropinate ammmonia-lysase	0.0003421
CDR20291_0440	7.58151	2.92248	1427.52	188.281	hemagglutinin /adhesin	5.20906e-11
CDR20291_0561	7.51786	2.91032	280.605	37.3164	hypothetical protein	0.000959879
CDR20291_2120	7.37446	2.88254	58.4588	7.91855	carbonic anhdrase (gluconeogenesis II before sinR)	0.000727506
vanR	7.25403	2.85878	1801.61	248.351	two-component response regulator	0.005
CDR20291_0495	7.16381	2.84073	237.358	33.1244	hypothetical protein	0.0432
hisG	7.14663	2.83726	24.2115	3.37921	ATP phosphoribosyltransferase	7.62501e-13
CDR20291_1343	7.14163	2.83625	340.662	47.6922	3-methyladenine DNA glycosylase	0.000550671
flgC	7.13054	2.83401	109.097	15.2914	flageller basal body rod protein	0.04521
CDR20291_0938	7.12232	2.83235	820.825	115.238	LysR family transcriptional regulator	0.000127298
CDR20291_2874	7.10741	2.82932	2726.39	383.591	hypothetical protein	0.000453152
proC2	7.03826	2.81522	540.795	76.8279	pyrroline-5-carboxylate reductase	4.38701e-06
hrcA	7.00316	2.80801	6533.93	932.99	heat-inducible transcription repressor	0.00260591
flgD	6.95049	2.79712	187.206	26.9256	basal body rod modification protein	1.44644e-07
CDR20291_1224	6.87278	2.78089	50.2793	7.30717	hypothetical protein	2.53384e-09
CDR20291_1653	6.83566	2.77308	581.815	85.1061	radical SAM protein	0.00442828
CDR20291_2419	6.77838	2.76094	1236.25	182.373	aminotransferase	0.00234452
CDR20291_3158	6.72881	2.75035	406.142	60.3501	hypothetical protein	1.02128e-05
CDR20291_1353	6.71342	2.74705	12.8114	1.89982	ABC transporter permease	0.00156815
fliI	6.6758	2.73894	616.524	92.3436	flagellum-specific ATP synthase	0.000191876
motB	6.62587	2.72811	234.177	35.3343	chemotaxis protein	0.00174582
CDR20291_0559	6.61791	2.72638	22.7273	3.42572	acetyltransferase	1.12012e-07
tdcF	6.49641	2.69964	738.692	113.699	regulatory endoribonuclease	3.29323e-07
CDR20291_1652	6.49351	2.699	82.9976	12.7732	hypothetical protein next to def1	0.0321
CDR20291_3350	6.45008	2.68932	874.251	135.533	pillin	7.80931e-13
CDR20291_2166	6.43658	2.68629	8.54909	1.31976	membrane-associated caaX amino terminal protease	0.000313031
CDR20291_1104	6.39871	2.67778	4011.89	626.975	hypothetical protein before regulatory protein	1.77636e-15
CDR20291_2089	6.38197	2.674	124.104	19.4376	n-acetylmuramoyl-alanine amidase	0.00214281
CDR20291_0263	6.35602	2.66812	35.6111	5.59431	flagellar protein	1.29506e-05
CDR20291_0341	6.34915	2.66656	31.7874	4.99813	ABC transporter ATP binding protein	6.53333e-12
CDR20291_2097	6.32601	2.6613	115.358	18.227	phosphoesterase	2.34845e-09
vanS	6.31047	2.65775	1629.67	258.24	two-component sensor histidine kinase	0.00278194
spoIVB	6.2336	2.64007	34.0495	5.45386	spoIVB Stage IV sporulation protein B	6.61403e-06
flhA	6.17403	2.62621	265.505	42.9951	flhA flagellar biosynthesis protein FlhA	0.000120411
CDR20291_2608	6.08675	2.60567	1155.91	189.897	polysaccharide deacetylase	3.24702e-09
CDR20291_2675	6.02489	2.59093	1959.47	325.22	cell surface protein	6.18838e-13
CDR20291_2724	5.9962	2.58405	160.98	26.8388	transport related ATPase	0.000945575
fliG	5.98315	2.5809	147.28	24.6075	fliG flagellar motor switch protein	1.74834e-05
CDR20291_0599	5.98136	2.58047	106.255	17.7561	hypothetical protein	0.00807795
fliH	5.9544	2.57396	308.175	51.7475	fliH flagellar assembly protein	3.04518e-08
CDR20291_2269	5.88704	2.55754	37332.9	6341.53	putative aspartate aminotransferase (aspartate biosynthesis aspartate degradation I)	1.14571e-07
CDR20291_3156	5.85748	2.55028	151.301	25.8222	type IV pilus-assembly protein	2.92397e-07
CDR20291_2058	5.80505	2.53731	273.342	47.0787	glutamyl-aminopeptidase	2.14619e-05
CDR20291_1244	5.75294	2.5243	55.7239	9.67791	peptidase	5.20509e-11
CDR20291_0001	5.72296	2.51676	67.8443	11.8465	small-molecule-binding protein	4.2845e-05
CDR20291_1550	5.68556	2.5073	1550.02	272.617	telluirum resistance protein	0.0003722
CDR20291_1067	5.67692	2.50511	100.319	17.6631	penicillin-binding protein	0.00343883
CDR20291_1005	5.65181	2.49871	33.515	5.92172	hypothetical protein	5.9337e-06
CDR20291_2111	5.64083	2.49591	426.425	75.5878	esterase	9.95705e-07
CDR20291_1431	5.58668	2.48199	38.1477	6.82012	phage DNA-binding protein	0.000403526
CDR20291_0663	5.57944	2.48012	8447.73	1514.07	hypothetical protein	6.05397e-07
CDR20291_0435	5.57569	2.47915	17.5632	3.14175	PTS system transporter subunit IIB	0.000172933
CDR20291_0363	5.57559	2.47912	1305.79	234.189	radical SAM protein (heme biosynthesis from uroporphyrinogen-III II anaerobic)	0.00138172
fliE	5.54985	2.47245	72.6843	13.0884	fliE flagellar hook-basal body protein	8.68438e-07
CDR20291_1264	5.54857	2.47212	4904.57	883.926	ATP-binding protein	0.0040436
CDR20291_0885	5.51856	2.46429	66.3856	12.0213	cell wall anchored protein	0.000876
CDR20291_2188	5.51062	2.46222	489.148	88.7564	two-component response regulator	6.2611e-12
CDR20291_1890	5.44537	2.44503	382.385	70.2138	hypothetical protein	2.40715e-08
CDR20291_1750	5.4092	2.43542	15.5024	2.85779	lantibiotic ABC transporter ATP-binding protein	0.000129663
fliF	5.39504	2.43163	490.009	90.8177	fliF flagellar MS-ring protein	0.00363557
CDR20291_0200	5.39135	2.43065	26.9087	4.98294	hypothetical protein	1.25675e-10
flhF	5.34922	2.41933	84.8622	15.8563	flagellar biosynthesis regulator	0.000896
CDR20291_2417	5.28894	2.40298	266.068	50.2983	hypothetical protein	0.000860408
CDR20291_0774	5.28473	2.40183	5267	996.637	cell surface protein	0.003498
CDR20291_1932	5.23563	2.38836	294.442	56.2301	transporter	0.00115259
CDR20291_3448	5.23401	2.38792	1886	360.327	hypothetical protein	9.87986e-10
CDR20291_3039)	5.21628	2.38302	816.753	156.569	peptidase	4.59228e-09
flhB	5.19496	2.37711	168.551	32.4371	bifunctional flagellar biosynthesis protein FliR/FlhB	0.0008654
pbuX	5.18139	2.37334	365.047	70.4453	Xanthine permase x 2	0.000161486
CDR20291_1800	5.17625	2.37191	53.7094	10.368	conjugative transposon mobilization protein	5.36631e-06
ldh	5.15169	2.36504	103.473	20.0773	L-lactate dehydrogenase (pyruvate fermentation to lactate heterlactic fermentation L-lactaldehyde degradation (Aerobic)	0.00051385
modA	5.13724	2.36099	910.163	177.162	molybdenum ABC transporter substrate-binding protein	0.00115608
CDR20291_0401	5.11847	2.35571	111.687	21.8124	ABC transporter permease	1.42344e-10
CDR20291_3300	5.08122	2.34518	1096.65	215.817	lipoportein - GerS - germination regulator	0.00922851
CDR20291_0886	5.06306	2.34001	32.1715	6.34614	glycosyl transferase	4.73107e-05
CDR20291_1480	5.02475	2.32905	1687.9	335.909	hypothetical protein	2.39762e-09
CDR20291_1672	5.00669	2.32386	726.808	145.159	arsenate reductase	1.91975e-05
gatA	4.99993	2.32191	1060.65	212.125	PTS system galactitol-specific transporter subunit-IIA	0.00266385
CDR20291_1971	4.99165	2.31952	272.68	54.6194	hypothetical protein	1.52737e-07
CDR20291_1243	4.98441	2.31742	210.251	42.1736	hypothetical protein before peptidase	2.18426e-06
CDR20291_1931	4.97655	2.31515	45.7832	9.1918	AraC family transcriptional regulator	1.9528e-08
CDR20291_2796	4.97153	2.31369	109.083	21.9336	hypothetical protein	3.78905e-08
CDR20291_1625	4.91136	2.29612	71.5079	14.5517	hypothetical protein next to AraC family transcriptional regulator	7.654e-05
CDR20291_1911	4.91074	2.29594	32.692	6.64929	cell surface protein	1.88196e-07
CDR20291_0661	4.90581	2.29449	2929.8	597.203	hypothetical protein	7.654e-07
CDR20291_0511	4.90124	2.29315	531.12	108.356	hypothetical protein	0.000133749
cspD	4.89003	2.28984	616.107	125.984	cold shock protein/germinant receptor complex	5.18201e-06
fliP	4.88081	2.28712	104.582	21.4193	fflagellar biosynthesis protein	4.81837e-14
cbiM	4.84731	2.27718	8876.11	1831.13	cobalt transport protein	3.75631e-09
veg	4.81185	2.26659	48789.8	10139.5	hypothetical protein	1.10797e-05
CDR20291_1126	4.77304	2.25491	1850.83	387.759	hypothetical protein	0.000765
CDR20291_0172	4.73975	2.24481	784.05	165.412	hypothetical protein	0.000161211
CDR20291_0859	4.73964	2.24478	98.7212	20.821	hypothetical protein	0.00173233
CDR20291_3141	4.73742	2.2441	147.473	31.1214	transcriptional antiterminator	0.000208197
CDR20291_1881	4.71712	2.23791	2116.14	448.6	redyctive dehalogenase	3.71947e-05
CDR20291_0901	4.71288	2.23661	50.3248	10.6703	Hypothetical	9.10006e-10
ctsR	4.68357	2.22761	2246.55	479.659	transcriptional regulator	7.6543e-06
ddl	4.66865	2.22301	36.279	7.7629	D-alanine D alanine ligase (UDP N acetylmuramoyl pentapeptide biosynthesis I (meso-DAP-containing) and lysie containing	1.22349e-06
CDR20291_2674	4.66854	2.22297	47.4922	10.165	putative membrane protein	6.50806e-09
CDR20291_0770	4.66529	2.22197	2841.57	609.08	hydrolase	5.64422e-05
CDR20291_3496	4.64993	2.21721	51.3391	11.033	hypothetical protein	0.00794772
CDR20291_0719	4.61242	2.20552	1537.32	333.293	ATP-GTP-bining protein	3.77476e-15
CDR20291_0434	4.59561	2.20026	39.3941	8.5643	PTS system transporter subunit-IIA	5.4e-05
CDR20291_0825	4.58414	2.19665	1377.89	300.569	metallo-beta-lactamase	2.88158e-05
CDR20291_1725	4.58089	2.19563	115.422	25.1885	cation transport-related membrane protein	2.38744e-07
CDR20291_0481	4.56172	2.18958	247.046	54.1484	endonuclease	2.00835e-05
CDR20291_2783	4.5453	2.18438	207.542	45.6529	signaling protein	0.000254698
CDR20291_0676	4.54335	2.18376	2750.25	605.327	signaling protein	3.61286e-05
CDR20291_3037	4.52625	2.17832	406.425	89.785	chlorohydrolase/aminohydrolase	0.00762004
CDR20291_0199	4.48168	2.16404	484.336	108.062	membrane-associated nucleotidase (adenosine nucleotide degradation II guanosine nucleotides degradation III urate biosynthesis /inosine 5'phosphate degradation )	1.70974e-14
ogt2	4.48101	2.16383	35.7986	7.98118	methylated -DNA-portein cysteine methyltransferase 2	4.32987e-15
CDR20291_0189	4.47949	2.16334	2869.96	640.681	ketopantoate reductase	0.000718099
CDR20291_0916	4.47577	2.16214	227.122	50.737	pseudoridylate synthase	0.000595582
CDR20291_3008	4.45425	2.15518	100.041	22.452	hypothetical protein	3.83831e-10
CDR20291_2194	4.44557	2.15237	400.038	89.9779	hypothetical protein	1.67338e-07
CDR20291_0567	4.44439	2.15199	26.9907	6.06523	lantibiotic ABC transporter ATP-binding protein	0.000180802
sat	4.4427	2.15144	601.375	135.355	streptogramin A acetyltransferase	8.48546e-05
CDR20291_0283	4.42253	2.14487	1568.48	354.649	hypothetical protein	0.000367792
CDR20291_3157	4.42056	2.14423	842.106	190.49	type IV pilus-assembly protein	0.00703431
gatB	4.40163	2.13804	6526.22	1482.68	PTS system galactitol-specific transporter subunit-IIA	1.61016e-05
CDR20291_0437	4.39137	2.13467	86.2836	19.6407	PTS system transporter subunit II D	0.00728064
CDR20291_0047	4.35439	2.12247	54.9752	12.6175	putative thymidylate synthase	0.00287094
CDR20291_1070	4.32501	2.1127	1379.56	318.965	cell surface protein	0.00343788
CDR20291_0960	4.31423	2.1091	87.0656	20.1733	hypothetical protein	6.14286e-13
CDR20291_2673	4.30988	2.10765	173.813	40.3212	putative membrane protein	6.14338e-05
CDR20291_3298	4.28681	2.0999	945.185	220.479	CopG family transcriptional regulator	0.00390978
CDR20291_3079	4.25413	2.08886	161.289	37.9059	methyltransferase	0.00182717
CDR20291_0662	4.25079	2.08773	9206.16	2165.75	hypothetical protein	0.000285918
CDR20291_1963	4.24355	2.08527	2117.67	499.026	hypothetical protein	0.00290044
mviN	4.24348	2.08525	247.486	58.3139	putative transmembrane virulence factor MviN family protein	2.52716e-08
alr	4.24316	2.08514	7219.36	1701.4	alanine racemase	0.00123987
CDR20291_1812	4.23275	2.08159	150.941	35.6526	hypothetical protein	0.00590307
CDR20291_1330	4.20271	2.07132	746.957	177.724	hypothetical protein	0.00881085
CDR20291_1814	4.19195	2.06762	163.456	38.9854	plasmid-realted protein	3.80455e-05
CDR20291_0942	4.18712	2.06596	694.106	165.764	PTS system transporter subunit-IIB	5.10703e-14
CDR20291_3038	4.18631	2.06568	1284.2	306.755	D-aminoacylase	0.00465233
CDR20291_2843	4.18122	2.06392	226.455	54.1524	hypothetical protein	1.43981e-05
CDR20291_2022	4.15952	2.05642	3418.45	821.83	copper-transporting P-type ATPase	1.96115e-07
CDR20291_0892	4.15594	2.05517	547.124	131.641	N-acetylmuramoyl-L-alanine amidase	2.96889e-10
CDR20291_0955	4.14963	2.05298	406.64	97.9865	hypothetical protein	6.09218e-06
CDR20291_1878	4.1452	2.05144	228.057	55.0094	ABC transporter ATP binding protein	2.42737e-10
CDR20291_2412	4.13209	2.04687	987.177	238.898	metal dependent phosphohydrolase	0.000870344
CDR20291_1805	4.12141	2.04314	101.628	24.651	ABC transporter permease	0.00168403
CDR20291_0121	4.11764	2.04182	25.9669	6.2987	hypothetical protein	0.0006543
CDR20291_1909	4.11235	2.03996	92.4242	22.4672	hypothetical protein	3.18745e-13
CDR20291_3109	4.09567	2.0341	189.216	46.1915	hypothetical protein	0.002764
spoIV	4.0871	2.03108	102.595	25.0946	stage IV sporulation protein	9.98145e-06
CDR20291_0155	4.05738	2.02055	158.365	39.0239	membrane associated CAAX amino terminal protease	1.50969e-05
CDR20291_1466	4.05571	2.01995	2186.66	539.148	hypothetical protein next to manganese containing catalase	2.44681e-05
CDR20291_2076	4.04687	2.01681	210.333	51.9668	cNMP-binding regulatory protein	0.000173441
CDR20291_2187	4.03249	2.01167	1384.77	343.396	two-component sensor histidine kinase	0.000286203
CDR20291_1393	4.0303	2.01089	353.374	87.6719	hypothetical protein	0.00611263
CDR20291_1884	4.02478	2.00891	506.011	125.717	ABC transporter ATP binding protein	3.6941e-06
CDR20291_3494	4.00367	2.00132	42.7988	10.6824	hypothetical protein	1.93057e-06
CDR20291_3160	3.98525	1.99467	1276.14	320.209	probable transporter	2.71927e-06
CDR20291_3493	3.97458	1.9908	39.7967	10.0053	hypothetical protein	0.000960107
spoVS	3.95804	1.98479	435.769	110.09	stage V sporulation protein S	1.24548e-06
argG	3.95015	1.98191	165.189	41.8109	argininosuccinate synthase	8.25638e-05
CDR20291_2563	3.94709	1.98079	262.216	66.4254	LysR-family transcriptional regulator	4.5012e-10
CDR20291_1532	3.94353	1.97949	5051.61	1280.98	putative glycerophosphoryl diester phosphodiesterase	0.00157713
malX	3.93667	1.97698	140.553	35.6961	PTS system, maltose and glucose-specific IIbc component	0.000710202
CDR20291_0475	3.92509	1.97272	53.8022	13.6998	putative membrane protein	0.00463779
asrC	3.92481	1.97262	22.672	5.76914	anaerobic sulfite reductase subunit C	0.00341444
CDR20291_0227	3.9183	1.97023	80.8721	20.6321	putative transglycosylase	0.00731371
CDR20291_2274	3.90193	1.96419	1731.67	443.79	probable dehydrogenase	3.22506e-06
CDR20291_1983	3.89018	1.95984	5341.09	1372.96	conserved hypothetical protein	0.0009355
CDR20291_1904	3.88829	1.95914	142.818	36.7228	conserved hypothetical protein	5.92503e-10
CDR20291_0539	3.88764	1.95889	100.267	25.7838	MerR family transcriptional regultor	4.51528e-13
CDR20291_0633	3.86877	1.95187	6844.41	1769.14	putative signaling protein	0.000505606
CDR20291_1922	3.8628	1.94965	47.9985	12.4184	transcriptional regulator, AraC family	0.000168613
CDR20291_3529	3.85857	1.94806	2376.7	615.948	putative exported protein	0.0092154
CDR20291_0945	3.83228	1.9382	77.7718	20.2865	putative peptidase	1.05794e-08
tal1	3.78982	1.92213	2261.77	596.793	putative transaldolase	0.054543
CDR20291_1687	3.77365	1.91596	705.516	186.951	putative L-threonine dehydrogenase	0.0017865
CDR20291_2853	3.75963	1.91059	19.7115	5.23559	putative sugar uptake protein	0.000375541
CDR20291_1202	3.74682	1.90567	123.514	32.9576	putative phage repressor	2.74998e-05
CDR20291_2641	3.70752	1.89045	2538.28	684.625	conserved hypothetical protein	3.80494e-05
CDR20291_2932	3.7064	1.89002	32.5225	8.76738	putative glutamine amidotransferase	4.53e-06
CDR20291_1591	3.7009	1.88787	124980	33770.3	putative dinitrogenase iron-molybdenum cofactor	0.000665025
CDR20291_2266	3.68124	1.88019	112349	30519.4	butyrate kinase	1.31213e-05
CDR20291_3362	3.67282	1.87689	38.463	10.4651	putative iron ABC transporter, solute-binding protein	7.25107e-08
CDR20291_2499	3.65733	1.87079	825.486	225.7	hypothetical protein	7.21041e-06
CDR20291_1882	3.63467	1.86183	247.886	68.193	two-component system response regulator	0.00129114
ssuA	3.62708	1.85881	6503.71	1793.09	putative aliphatic sulfonates ABC transporter, substrate-binding lipoprotein	2.73052e-07
CDR20291_1144	3.6233	1.8573	180.324	49.7608	putative NAD-dependent deacetylase (Sir2-family regulatory)	0.000957367
CDR20291_2492	3.6029	1.84916	2696.24	748.347	adp-ribosyltransferase binding component	1.77636e-15
CDR20291_1291	3.59115	1.84444	154.203	42.9326	hypothetical protein	0.00510608
fur	3.55456	1.82967	5263.24	1480.69	ferric uptake regulation protein	2.19074e-06
CDR20291_1930	3.53873	1.82323	125.096	35.3435	putative phage regulatory protein	3.38924e-05
ogt2	3.53574	1.82201	311.46	88.0821	methylated-DNA--protein-cysteine methyltransferase 2	0.05
CDR20291_0827	3.52935	1.8194	49.5571	14.0343	conserved hypothetical protein	2.04241e-05
modB	3.52186	1.81634	27.2548	7.73159	ABC transporter, permease protein	0.00543304
CDR20291_3199	3.51451	1.81333	751.299	213.763	putative nitroreductase	2.93936e-06
CDR20291_1968	3.51229	1.81241	2148.27	611.638	conserved hypothetical protein	2.9976e-15
CDR20291_2782	3.50613	1.80988	49.068	13.9878	putative drug/sodium antiporter	8.78554e-06
CDR20291_2135	3.49892	1.80691	146.307	41.8078	putative glucokinase	9.2219e-05
CDR20291_0513	3.49754	1.80634	760.271	217.366	hypothetical protein	1.05341e-05
CDR20291_0375	3.46943	1.7947	98.6373	28.4233	conserved hypothetical protein	0.000100458
CDR20291_3071	3.46875	1.79442	358.504	103.345	hypothetical protein	0.000847521
nadD	3.45377	1.78817	607.273	175.822	nicotinate-nucleotide adenyltransferase	8.14488e-06
CDR20291_0182	3.45032	1.78673	230.325	66.7477	putative membrane-associated metalloprotease	9.87e-08
CDR20291_2200	3.45024	1.7867	49.8443	14.4395	ABC transporter, substrate-binding protein0	0.0028213
CDR20291_0448	3.44879	1.78609	476.778	138.238	putative signaling protein	0.00568151
CDR20291_1323	3.44546	1.7847	113162	32843.8	putative ruberythrin	1.76224e-08
CDR20291_0714	3.42881	1.77771	467.053	136.207	putative stage IV sporulation protein	3.14534e-07
CDR20291_1347	3.4284	1.77753	325.041	94.8013	hypothetical protein	0.001
CDR20291_0474	3.41221	1.77071	383.97	112.521	putative exported protein	0.00661918
CDR20291_0675	3.3945	1.7632	1669.35	491.775	putative lipoprotein	2.20951e-05
CDR20291_0436	3.39095	1.76169	70.6341	20.8231	PTS system, IIc component	0.000321887
CDR20291_1180	3.3881	1.76048	43433.7	12819.5	aspartate aminotransferase	8.965e-06
CDR20291_2670	3.38292	1.75827	711.186	210.221	cell surface protein	4.97614e-06
CDR20291_1590	3.36834	1.75204	17522.9	5202.23	ArsR-family transcriptional regulator	0.05
CDR20291_1877	3.34743	1.74305	594.927	177.72	putative ABC transporter, permease protein	0.00575983
CDR20291_0017	3.34732	1.74301	3198.31	955.478	putative DNA-binding protein	2.54207e-06
CDR20291_2112	3.33818	1.73906	2021.72	605.627	putative membrane protein	4.44089e-16
CDR20291_0402	3.33354	1.73705	64.2872	19.278	two-component sensor histidine kinase	0.00862465
CDR20291_0954	3.33026	1.73563	262.826	78.9137	putative phosphoesterase	0.00557551
oppA	3.31208	1.72774	21233.9	6411.04	oligopeptide ABC transporter, substrate-binding lipoprotein	6.77459e-06
CDR20291_1921	3.28113	1.71419	45.0367	13.719	putative membrane protein	0.00650529
CDR20291_0957	3.27995	1.71367	73296.3	22346.8	nitroreductase-family protein	0.00680484
CDR20291_3330	3.27845	1.71302	125.012	38.1244	putative membrane protein	0.0018491
CDR20291_3297	3.25728	1.70367	188.357	57.8197	putative regulator of cell growth	0.00147622
CDR20291_1908	3.25612	1.70315	55.9993	17.1912	NUDIX-family protein	0.00627968
ssuB	3.24859	1.69981	262.082	80.6689	putative aliphatic sulfonates ABC transporter, ATP-binding protein	0.00118162
flgG	3.24273	1.69721	60.8609	18.7615	flagellar basal-body rod protein FlgG	6.75e-09
CDR20291_1521	3.2253	1.68943	182252	56506.9	putative nitric oxide reductase flavoprotein	3.63176e-06
CDR20291_1832	3.22505	1.68932	475.315	147.375	two-component sensor histidine kinase	2.45376e-05
CDR20291_2195	3.19967	1.67792	212.51	66.4092	putative transcriptional regulator	0.00937428
aroD	3.19645	1.67647	150.668	47.1294	3-dehydroquinate dehydratase	0.00982452
radA	3.1695	1.66425	5274.01	1663.98	DNA repair protein	2.03582e-12
CDR20291_0833	3.16938	1.6642	343.442	108.356	aldo/keto reductase	1.65e-12
rpiB1	3.15951	1.6597	523.882	165.805	ribose-5-phosphate isomerase 1	4.12521e-10
CDR20291_2897	3.14708	1.65402	61.2823	19.4659	putative exported protein	0.000734899
CDR20291_3088	3.14686	1.65391	4400.44	1398.35	putative membrane protein	6.01878e-07
hbd	3.11782	1.64054	9373.5	3006.42	3-hydroxybutyryl-CoA dehydrogenase	0.000193473
thlA1	3.11054	1.63717	51153.9	16445.3	acetyl-CoA acetyltransferase	8.87601e-06
CDR20291_1717	3.10003	1.63228	669.291	215.892	conserved hypothetical protein	0.00540822
CDR20291_2206	3.09986	1.6322	60.422	19.4851	two-component sensor histidine kinase	0.00728058
CDR20291_3329	3.08037	1.62311	113.944	36.9836	putative septum formation protein	0.000170466
CDR20291_3331	3.07798	1.62199	50.9101	16.5333	conserved hypothetical protein	6.754e-09
CDR20291_1794	3.06677	1.61672	261.211	85.1678	putative uncharacterized protein	1.0433e-07
oppF	3.06142	1.6142	14650.4	4785.48	oligopeptide ABC transporter, ATP-binding protein	0.0012
CDR20291_3106	3.036	1.60217	412.602	135.897	probable polysaccharide deacetylase	0.000675
CDR20291_0496	3.03497	1.60168	269.598	88.8239	putative membrane protein	0.00121527
CDR20291_2689	3.03359	1.60103	150.245	49.5202	putative membrane protein	0.00264263
CDR20291_2671	3.02402	1.59647	5700.91	1885.2	putative glycosyltransferase	0.000123997
cbiN	3.02154	1.59528	2533.24	838.386	cobalt transport protein	0.00100167
CDR20291_3211	3.01915	1.59414	34.8806	11.5464	hypothetical protein	3.54277e-05
pheA	3.01873	1.59394	40.5282	13.4189	P-protein	8.87959e-05
CDR20291_2818	3.00384	1.58681	76.2775	25.3867	conserved hypothetical protein	0.000132095
CDR20291_2938	2.99988	1.58491	40.3691	13.4502	putative C4-dicarboxylate anaerobic carrier	4.40862e-06
CDR20291_0677	2.997	1.58352	505.381	168.622	putative ATP-dependent DNA helicase	2.29794e-09
CDR20291_2217	2.962	1.56657	362.598	122.41	sigma 54 interacting transcription antiterminator	6.21383e-06
CDR20291_1880	2.94855	1.56	173.293	58.7656	two-component response regulator	0.00289345
CDR20291_0956	2.94652	1.55901	354.238	120.216	hypothetical protein	0.000788674
CDR20291_3424	2.93893	1.55529	97.5475	33.1849	two-component sensor histidine kinase	0.00234068
dnaK	2.92933	1.55057	108446	37020.6	DnaK	4.5993e-05
mleN	2.92718	1.54951	48.6787	16.6233	putative malate-2H(+)/Na(+)-lactate antiporter	0.05
CDR20291_2496	2.91821	1.54508	1086.86	372.433	probable peptidase	9.38346e-07
CDR20291_2967	2.90391	1.538	73.0292	25.142	conserved hypothetical protein	0.00806288
CDR20291_2649	2.90187	1.53698	494.84	170.518	putative N-acetylmuramoyl-L-alanine amidase	1.35226e-06
CDR20291_1359	2.90178	1.53694	1281.47	441.611	conserved hypothetical protein	3.27758e-08
glnA	2.89127	1.5317	1166.03	403.286	glutamine synthetase	9.00368e-08
CDR20291_1674	2.88831	1.53022	614.073	212.6	conserved hypothetical protein	4.93012e-13
CDR20291_0404	2.88391	1.52803	33.3089	11.5433	TetR-family transcriptional regulator	3.34137e-06
spo0A	2.88914	1.53064	5171.91	1790.2	stage 0 sporulation protein A	2.99663e-06
CDR20291_0540	2.87916	1.52565	15.6223	5.41948	putative membrane protein	9.64198e-06
CDR20291_0660	2.8702	1.52115	310.849	108.296	putative biotin/lipoate-protein ligase	1.14579e-05
CDR20291_1902	2.85916	1.51559	664.777	232.501	ABC transporter, substrate-binding protein	1.27639e-05
CDR20291_0190	2.85909	1.51556	103.62	36.2358	LysR-family transcriptional regulator	3.86235e-09
CDR20291_0715	2.85794	1.51498	1015.61	355.359	putative N-acetylmuramoyl-L-alanine amidase	1.64701e-06
CDR20291_1883	2.85619	1.51409	263.547	92.2658	two-component sensor histidine kinase	1.00424e-11
hisC	2.85455	1.51326	29.8455	10.4489	putative histidinol-phosphate aminotransferase	5.71554e-15
CDR20291_1187	2.8516	1.51177	63.3741	22.2176	padr-family transcriptional regulator	5.26672e-06
CDR20291_2418	2.85026	1.51109	250.54	87.8943	putative membrane protein	1.91823e-07
CDR20291_3202	2.84294	1.50738	143.014	50.2983	AsnC-family transcriptional regulator fragment	1.11432e-05
rpe	2.82914	1.50036	161.016	56.9072	putative ribulose-phosphate 3-epimerase	1.34427e-11
