# Supplementary material for: Pleiotropic roles of Clostridium difficile sin locus
Source: PLoS Pathog. 2018 Mar 12;14(3):e1006940. doi: 10.1371/journal.ppat.1006940 (PMC5864091; doi:10.1371/journal.ppat.1006940)
Supplement: S5 Table — (XLSX) [file ppat.1006940.s017.xlsx]

## Sheet: Sheet1
Gene NAME	RealFC	Log fold 2	Mean Expression (Parent)	Mean expression (sinRR' mutant)	Function (actual or predicted)	adj. p value
int-Tn	0.00541321	-7.5293	1.64045	304.883	integrase	6.65319e-08
CDR20291_0707	0.0187729	-5.7352	15.8911	847.012	putative membrane protein	0.00267909
atpC	0.0191565	-5.70602	72.2709	3773.16	ATP synthase epsilon chain	1.40784e-07
atpG	0.023389	-5.41803	245.613	10501.7	ATP synthase subunit gamma	1.1118e-10
act	0.0244876	-5.3518	51.288	2094.84	putative beta-alanine CoA-transferase	1.39386e-06
CDR20291_0708	0.0247622	-5.33572	117.174	4732.38	putative aminohydrolase	2.0271e-12
atpH	0.0262811	-5.24983	25.4864	970.131	ATP synthase gamma chain	6.79403e-13
eutA	0.02645	-5.24059	3.71472	140.811	putative ethanolamine/propanediol utilisation protein	6.13264e-11
CDR20291_0706	0.0267394	-5.22489	59.843	2238.37	putative membrane protein	0.00586869
rbsC	0.0268163	-5.22075	27.8618	1039.35	ribose ABC transporter, permease protein	1.96011e-10
rbsA	0.0273727	-5.19112	75.272	2750.25	ribose ABC transporter, ATP-binding protein	6.623e-08
CDR20291_0709	0.0310865	-5.00757	100.255	3225.35	conserved hypothetical protein	0.00883075
atpA	0.0325465	-4.94136	376.833	11578.6	ATP synthase alpha chain	3.6844e-05
argE	0.0330151	-4.92073	39.5857	1199.31	putative acetylornithine deacetylase	7.06331e-13
eutC	0.0330376	-4.91975	4.10751	124.621	putative ethanolamine/propanediol ammonia-lyase light chain	5.08836e-11
eutL	0.0367474	-4.76621	1.19706	32.8374	putative ethanolamine/propanediol utilisation protein	1.46682e-10
CDR20291_0729	0.0370612	-4.75394	15.599	421.158	putative membrane protein	2.26503e-12
atpF	0.0381238	-4.71316	196.973	5166.91	ATP synthase B chain	1.84082e-07
rbsB	0.0385511	-4.69709	80.4658	2087.5	D-ribose ABC transporter, substrate-binding protein	8.55805e-09
eutB	0.0403466	-4.63141	11.1034	275.437	putative ethanolamine/propanediol ammonia-lyase heavy chain	5.04107e-12
CDR20291_0307	0.0405933	-4.62261	28.5756	704.186	conserved hypothetical protein	4.36449e-07
gatY	0.0415337	-4.58957	5.81649	140.273	tagatose bisphosphate aldolase	0.000337382
valS	0.0424216	-4.55906	55.8898	1317.71	valyl tRNA synthase	9.75255e-11
CDR20291_1838	0.0425844	-4.55353	7.65348	179.95	putative ethanolamine/propanediol utilisation aldehyde alcohol dehydrogenase	5.92073e-10
CDR20291_2686	0.0439976	-4.50643	580.502	13194.2	putative exported protein	2.50969e-08
CDR20291_2586	0.044879	-4.47782	7.20098	160.666	putative permease	0.0597968
CDR20291_0191	0.0449662	-4.47502	45.4904	1011.87	putative membrane protein	1.14595e-17
atpD	0.045254	-4.46581	2208.36	48799.4	ATP synthase beta chain	2.66394e-14
CDR20291_2585	0.0453918	-4.46143	45.6965	1006.92	putative aminohydrolase	8.53034e-08
CDR20291_2685	0.0457437	-4.45028	156.111	3412.95	cell surface protein	9.42663e-11
eutM	0.0458263	-4.44768	4.03921	88.3499	putative ethanolamine/propanediol utilisation protein	2.91556e-23
CDR20291_2454	0.0499259	-4.32407	8.42554	168.951	PTS system, IIC component	3.48678e-06
CDR20291_2587	0.0546982	-4.19236	14.8269	271.24	putative membrane protein	1.41188e-09
CDR20291_0529	0.0563744	-4.14882	2041.33	36210.3	chloride ion channel protein (pseudogene)	8.90659e-08
CDR20291_1697	0.0583394	-4.09938	40.3952	692.577	putative hydrolase	7.50058e-38
CDR20291_1837	0.0588508	-4.08679	2.43537	41.5421	putative ethanolamine/propanediol utilisation protein	2.75677e-14
hymC	0.0600744	-4.05711	952.239	15851.2	putative iron-only hydrogenase, catalytic subunit	1.10551e-09
mtlD	0.0613243	-4.0274	887.099	14465.9	mannitol-1-phosphate 5-dehydrogenase	6.98098e-08
CDR20291_1702	0.0619415	-4.01295	20.1138	324.874	putative NADPH-dependent FMN reductase	4.07392e-15
rbsR	0.0623007	-4.00461	80.736	1296.06	putative ribose operon repressor	1.57813e-21
pduQ	0.0632408	-3.983	2.78714	44.22	putative ethanolamine/propanediol utilization propanol dehydrogenase	7.89616e-15
atpB	0.0639294	-3.96738	114.603	1792.8	ATP synthase A chain	7.46636e-17
CDR20291_2251	0.0645916	-3.95251	1.46677	22.8532	putative membrane protein	2.4679e-16
CDR20291_0748	0.0666591	-3.90706	58.6395	879.834	putative 6-phospho-beta-glucosidase	2.06035e-20
abgB1	0.0668999	-3.90185	8.26562	123.692	putative aminobenzoyl-glutamate utilization protein	5.46963e-40
hom2	0.0670677	-3.89824	4.95304	73.9904	homoserine dehydrogenase	1.41779e-12
mtlF	0.0672276	-3.8948	256.346	3813.25	PTS system, mannitol-specific IIa component	1.31013e-11
eutN	0.0708104	-3.81989	1.73625	24.651	putative ethanolamine/propanediol utilisation protein	5.03148e-14
mtlR	0.0721215	-3.79343	1284.62	17812	putative transcription antiterminator	1.21117e-39
atpZ	0.0726064	-3.78376	9.66362	133.224	putative ATP synthase protein	5.15997e-30
agaS	0.0729304	-3.77734	3.2303	44.42	putative tagatose-6-phosphate ketose/aldose isomerase	1.32018e-24
CDR20291_2253	0.0762478	-3.71316	109.297	1433.57	putative exported protein	8.15757e-28
CDR20291_2248	0.0779465	-3.68137	227.538	2919.27	putative aliphatic sulfonate ABC transporter, ATP-binding protein	8.02139e-12
CDR20291_0059	0.0789706	-3.66254	334.002	4229.56	NADP-dependent 7-alpha-hydroxysteroid dehydrogenase	0.0386088
CDR20291_1698	0.0796313	-3.65052	105.164	1320.75	cell surface protein	1.73151e-10
CDR20291_2247	0.0800508	-3.64294	67.0655	837.902	hypothetical protein	3.50086e-08
CDR20291_2487	0.0805897	-3.63326	4046.16	50207	putative carbon starvation	4.51355e-34
eutT	0.0811224	-3.62376	2.00597	24.841	putative ethanolamine/propanediol utilisation cobalmine adenosyl transferase	0.00154048
atpE	0.0820482	-3.60738	183.09	2231.6	ATP synthase C chain	2.50844e-42
CDR20291_0564	0.0844706	-3.56541	1.49404	17.7955	putative transcriptional regulator	6.20312e-43
atpI	0.0858133	-3.54265	333.978	3892.02	ATP synthase protein I	1.16849e-10
CDR20291_2349	0.0875166	-3.5143	11.1756	127.801	ABC transporter, ATP-binding protein	3.76933e-08
CDR20291_3313	0.0884548	-3.49892	91.2085	1031.24	putative cytidine and deoxycytidylate deaminase	1.75329e-27
bioY	0.0904084	-3.4674	2.89252	32.0946	putative biotin synthase	3.54291e-28
CDR20291_2272	0.091003	-3.45794	39.0291	428.977	putative signaling protein	1.73588e-14
CDR20291_2249	0.0917288	-3.44648	144.702	1577.6	abc transporter permease protein (pseudogene)	0.000343318
serS1	0.0922638	-3.43809	885.488	9597.45	seryl-tRNA synthetase	2.00212e-27
asnA	0.0941396	-3.40905	26.7525	284.275	aspartate-ammonia ligase	0.0130265
CDR20291_0747	0.0942923	-3.40672	33.1436	351.594	PTS system, IIabc component	3.34275e-05
CDR20291_1841	0.094814	-3.39876	2.17941	23.0816	putative ethanolamine/propanediol utilisation protein	9.78069e-26
CDR20291_2373	0.0962808	-3.37661	299.342	3109.15	putative exported protein	3.30604e-05
rpmG	0.097334	-3.36091	5.83442	60.035	50S ribosomal protein L33	3.40497e-26
rbsK	0.100499	-3.31475	208.316	2072.91	putative ribokinase	0.000241142
dccA	0.100796	-3.31049	32.0848	318.402	putative signaling protein	2.05465e-24
CDR20291_2849	0.101999	-3.29337	16.1429	158.353	PTS system, IIc component	1.06302e-07
CDR20291_3190	0.102277	-3.28945	1.80479	17.7338	conserved hypothetical protein	1.96005e-05
CDR20291_2557	0.103175	-3.27683	4.30893	41.8502	putative Na(+)/H(+) antiporter	3.01119e-08
mtlA	0.103425	-3.27335	791.149	7649.59	PTS system, mannitol-specific IIbc component	8.49426e-08
rnpA	0.104234	-3.2621	28.6302	274.758	ribonuclease P protein component	4.29269e-07
CDR20291_0750	0.107654	-3.21553	42.242	392.469	two component response regulator	0.0330519
CDR20291_1581	0.108936	-3.19845	33.3499	306.224	putative membrane protein	2.06583e-07
CDR20291_2688	0.110575	-3.1769	11.4001	103.179	cell surface protein	3.08025e-05
ruvB	0.111003	-3.17132	60.7868	547.692	holliday junction DNA helicase	1.19187e-07
hymB	0.111289	-3.16761	603.377	5421.78	putative iron-only hydrogenase, electron-transferring subunit	6.35128e-08
CDR20291_3481	0.111347	-3.16686	12.2088	109.726	putative acetyltransferase	2.0667e-06
CDR20291_1615	0.111411	-3.16603	0.740145	6.72311	probable permease	6.06941e-07
CDR20291_2699	0.111592	-3.16369	9.24774	82.9506	putative membrane protein	0.0549087
CDR20291_1233	0.112237	-3.15538	352.93	3144.58	putative allophanate hydrolase subunit 2	9.77574e-08
uxaA	0.113512	-3.13908	47.6236	419.624	putative altronate hydrolase	1.33872e-12
CDR20291_3539	0.113592	-3.13806	2.87853	25.4189	conserved hypothetical protein	3.15791e-07
CDR20291_2256	0.115655	-3.1121	191.345	1654.53	conserved hypothetical protein	1.82394e-13
CDR20291_0164	0.116031	-3.10742	2.82399	24.4145	putative membrane protein	7.00652e-09
CDR20291_2692	0.116046	-3.10723	39.9115	344.004	putative membrane protein	1.00571e-15
gidB	0.116311	-3.10394	91.0525	782.914	methyltransferase (putative glucose inhibited division protein B)	1.50925e-07
CDR20291_1232	0.116819	-3.09766	51.0774	437.312	putative allophanate hydrolase subunit 1	0.010145
acoC	0.117007	-3.09533	33.8206	289.122	E2 component of acetoin dehydrogenase enzyme system	1.14314e-07
ulaA	0.117618	-3.08782	7.79078	66.3133	PTS system abscorbate-specific transporter subunit IIC	7.06078e-08
CDR20291_2245	0.117637	-3.08758	49.9534	424.713	putative oligoendopeptidase	0.00317916
CDR20291_0358	0.118572	-3.07616	12.4466	105.045	putative membrane protein	1.00943e-07
acoB	0.11923	-3.06818	44.9147	376.781	acetoin:2,6-dichlorophenolindophenol oxidoreductase beta subunit	0.00113103
acoA	0.119994	-3.05897	21.8629	182.273	acetoin:2,6-dichlorophenolindophenol oxidoreductase alpha subunit	1.14935e-06
eutH	0.120265	-3.05571	6.04471	50.3347	putative ethanolamine/propanediol transporter	7.45996e-08
CDR20291_0296	0.123146	-3.02156	75.0303	609.351	ABC transporter, ATP-binding protein	1.29435e-16
gidA	0.123483	-3.01761	334.272	2707.09	glucose inhibited division protein A	1.89595e-08
CDR20291_2255	0.12411	-3.01031	46.9014	377.973	hypothetical protein	2.58275e-14
CDR20291_1406	0.125215	-2.99753	69.3774	554.138	putative peptidyl-prolyl isomerase	3.37307e-16
CDR20291_2842	0.125322	-2.99629	18.8703	150.644	probable alcohol dehydrogenase	5.95702e-07
hymA	0.125588	-2.99323	168.568	1342.3	putative iron-only hydrogenase, electron-transferring subunit	0.00018535
CDR20291_1578	0.126579	-2.98189	2.1934	17.3974	putative FMN-binding exported protein	5.52745e-08
CDR20291_0039	0.127058	-2.97644	2275.1	17906.1	putative dual-specificity prolyl/cysteinyl-tRNA synthetase	3.1384e-06
trmE	0.128445	-2.96078	177.228	1379.87	putative tRNA modification GTPase	4.60541e-08
CDR20291_1289	0.128704	-2.95787	15.0234	116.797	putative membrane protein	1.66638e-09
CDR20291_2871	0.128941	-2.95522	33.5378	260.17	proton-dependent oligopeptide transporter	8.63048e-14
CDR20291_3192	0.130608	-2.93669	75.9338	581.455	conserved hypothetical protein	6.98139e-09
queA	0.130784	-2.93474	148.679	1136.89	S-adenosylmethionine:tRNA ribosyltransferase-isomerase	2.75915e-08
CDR20291_1268	0.132984	-2.91067	97.844	735.821	putative signaling protein	4.87356e-07
CDR20291_3223	0.134508	-2.89424	55.3457	411.532	putative phosphoesterase	0.00107805
CDR20291_0295	0.134837	-2.89071	65.8191	488.201	DNA binding protein	1.36086e-08
CDR20291_2273	0.135492	-2.88372	4.28118	31.6611	conserved hypothetical protein	5.36754e-09
ruvA	0.136246	-2.87572	31.6591	232.431	holliday junction DNA helicase	2.59739e-07
ruvC	0.139621	-2.84041	36.7313	263.14	crossover junction endodeoxyribonuclease RuvC	0.000622485
CDR20291_2254	0.140603	-2.8303	220.682	1569.6	putative permease	6.73968e-10
CDR20291_1230	0.141028	-2.82595	48.7524	345.754	conserved hypothetical protein	6.06465e-09
cls	0.143105	-2.80486	863.446	6033.72	putative cardiolipin synthetase	4.12482e-10
iunH	0.144361	-2.79225	229.351	1588.79	Inosine uridine preferring nucleoside hydrolase	2.8636e-24
adhE	0.144841	-2.78746	29.1188	201.099	bifunctional acetaldehyde-CoA/alcohol dehydrogenase	4.5333e-11
CDR20291_0728	0.145731	-2.77862	14.5209	99.7003	hydroxymethylglutaryl-coA lyase	3.12374e-19
CDR20291_2390	0.146812	-2.76796	91.6195	624.117	D-alanyl-D-alanine carboxypeptidase	2.53796e-06
CDR20291_2402	0.149811	-2.73878	6.7168	44.8919	PTS system transporter subunit IIBC	1.39924e-11
CDR20291_2701	0.149967	-2.73728	4.67397	31.2234	putative gluconate permease	3.83672e-09
CDR20291_2287	0.153721	-2.70161	31.2251	203.183	exonuclease	0.000554825
CDR20291_2826	0.153923	-2.69972	13.3415	86.7311	ABC transporter permease	1.62119e-07
CDR20291_2721	0.153935	-2.69961	1184.23	7693.11	hypothetical protein	3.31623e-08
malX	0.155114	-2.6886	8.59481	55.4642	PTS system, maltose and glucose-specific IIbc component	2.86537e-07
rplK	0.15691	-2.67199	28.2554	180.128	50S ribosomal protein L11	1.3244e-05
acoL	0.15702	-2.67098	64.1977	408.903	E3 component of acetoin dehydrogenase enzyme system	7.21418e-08
CDR20291_1486	0.157362	-2.66785	30.5446	194.158	ribose ABC transporter, permease protein	1.13494e-05
CDR20291_1579	0.157694	-2.6648	5.08569	32.3038	TetR family transcirptional regualtor	2.03987e-14
CDR20291_0563	0.158234	-2.65987	11.4507	72.4189	hypothetical protein	0.000123689
CDR20291_0735	0.158444	-2.65795	9.85523	62.253	electron transfer flavoprotein subunit beta	0.0999211
CDR20291_0287	0.158476	-2.65767	7.18722	45.4053	PTS transporter subunit IIA	1.50782e-07
tgt	0.159123	-2.65179	221.873	1394.4	queuine tRNA riobsyltransferase	1.44826e-09
CDR20291_2378	0.161579	-2.62969	8.23811	51.0371	Xaa-Pro dipeptidase	4.40791e-17
CDR20291_2850	0.162082	-2.62521	5.56029	34.3571	PTS system, IIb component	8.39488e-08
CDR20291_2582	0.162454	-2.6219	4.18538	25.8151	putative membrane protein	8.61203e-15
CDR20291_2687	0.162945	-2.61754	158.055	970.04	cell surface protein	3.53225e-07
CDR20291_0749	0.163478	-2.61283	99.269	607.283	putative transcription antiterminator	9.5409e-08
srlE	0.165329	-2.59658	16.6455	100.731	PTS system, glucitol/sorbitol-specific IIbc component	1.45069e-07
CDR20291_0635	0.165613	-2.59412	227.766	1375.34	DNA mismatch repair protein	4.79749e-14
CDR20291_3221	0.167091	-2.58129	210.206	1258.08	putative exported protein	1.95773e-07
CDR20291_2288	0.167387	-2.57874	23.8875	142.758	hypothetical protein	1.91069e-13
fbpA	0.168175	-2.57197	41.1498	244.734	fbaA fibronectin binding protein	3.32374e-12
lplA	0.169008	-2.56484	91.4652	541.238	lipoate protein ligase	5.22255e-35
adhE	0.169163	-2.56352	10674.2	63100.2	aldehyde-alcohol dehydrogenase	4.68467e-11
CDR20291_0596	0.169268	-2.56262	13.1273	77.6021	hypothetical protein	3.0142e-09
CDR20291_2626	0.169428	-2.56125	434.979	2567.39	carbon-nitrogen hydrolase	2.48324e-09
CDR20291_1405	0.16956	-2.56013	33.7159	198.892	polysaccharide deacetlyase	1.57744e-08
CDR20291_1100	0.171212	-2.54615	2579.95	15068.8	branched chain amnioacid transport system carrier protein	1.43403e-08
CDR20291_1582	0.171334	-2.54512	105.772	617.39	radical SAM protien	1.95778e-07
CDR20291_3322	0.171895	-2.5404	50.6066	294.451	radical SAM-superfamily protein	2.50767e-14
CDR20291_2690	0.172279	-2.53718	429.749	2494.54	protein translocase subunit	2.77458e-08
rplL	0.172544	-2.53497	79.2161	459.155	50S ribosomal protein L7/L12	0.0646812
CDR20291_1378	0.174661	-2.51737	223.742	1281.06	ABC transporter permease	1.24281e-07
CDR20291_0170	0.175152	-2.51332	120.111	685.802	ABC transporter ATP-binding protein	2.61468e-08
pheT	0.175701	-2.50881	144.23	820.928	phenylalanine-tRNA-synthetase subunit beta	3.72958e-11
murB	0.176332	-2.50364	145.087	822.857	UDP-N-acetylenolpyruvoylglucosamine reductase	1.78703e-09
nusG	0.178756	-2.48394	82.4774	461.444	transcription antitermination protein	0.00349993
fusA	0.180181	-2.47248	850.943	4722.76	translation elongation factor G	1.41754e-14
upp	0.180492	-2.46999	122.768	680.231	uracil phosphoribosyltransferase	1.64289e-09
rho	0.181466	-2.46223	2074.79	11433.5	transcription termination factor Rho	7.68258e-15
CDR20291_2807	0.182592	-2.45331	12.6247	69.1863	hypothetical protein	5.99381e-08
CDR20291_1518	0.183097	-2.44932	24.2071	132.254	putative permease	2.53043e-11
srlB	0.183168	-2.44876	5.06259	27.6836	PTS system, glucitol/sorbitol-specific IIa component	2.24142e-06
CDR20291_0357	0.183593	-2.44542	8.34349	45.4902	conserved hypothetical protein	4.1606e-14
CDR20291_3222	0.184327	-2.43966	137.797	747.613	putative ATP-binding protein	1.29819e-13
CDR20291_1376	0.185992	-2.42669	293.125	1576.05	ABC transporter permease	7.66568e-14
CDR20291_3128	0.1863	-2.4243	7.92713	42.594	two component response regulator	3.38569e-10
CDR20291_0636	0.186515	-2.42264	44.9881	241.248	hypothetical protein	4.48428e-11
CDR20291_1408	0.187098	-2.41813	49.7342	265.863	hypothetical protein	3.38149e-35
CDR20291_1710	0.187585	-2.41438	42.4959	226.585	conserved hypothetical protein	7.49948e-10
CDR20291_1487	0.187957	-2.41153	106.023	564.124	ribose ABC transporter substrate-binding protein	4.00481e-09
feoB3	0.190685	-2.39074	416.043	2181.88	putative ferrous iron transport protein B	5.45054e-08
CDR20291_1099	0.191216	-2.38672	16.6364	87.0454	branched chain amnioacid transport system carrier protein	0.00347276
CDR20291_1411	0.191451	-2.38495	53.0928	277.36	hypothetical protein	2.17333e-07
CDR20291_2408	0.191904	-2.38154	104.919	546.767	putative L-asparaginase	0.000155592
CDR20291_2512	0.194178	-2.36455	20.9861	108.118	putative exported protein	1.34191e-07
CDR20291_1377	0.194881	-2.35934	151.37	776.773	ABC transporter ATP-binding protein	0.0113744
CDR20291_2438	0.196957	-2.34405	10.2986	52.3295	hypothetical protein	5.20641e-43
CDR20291_2804	0.197062	-2.34328	29.2967	148.708	putative AMP binding protein	8.3096e-10
CDR20291_2271	0.197851	-2.33752	120.614	609.663	putative signaling protein	8.56653e-08
uraA	0.199149	-2.32808	14.5304	73.003	uracil permease	5.14207e-11
scrK	0.200172	-2.32069	20.3513	101.709	putative fructokinase	7.52915e-12
CDR20291_3525	0.201287	-2.31267	224.918	1117.44	conserved hypothetical protein adjacent to soj operon	6.05932e-10
CDR20291_2741	0.202677	-2.30275	10.801	53.3309	DeoR-family transcriptional regulator	1.34669e-07
sigV	0.20282	-2.30173	23.8695	117.727	RNA polymerase sigma factor	3.28829e-08
CDR20291_1571	0.203525	-2.29672	14.9822	73.6527	putative NADPH-dependent FMN reductase	2.17846e-05
oxaA1	0.203525	-2.29672	191.436	940.64	putative sporulation membrane protein	1.91752e-09
CDR20291_2252	0.203603	-2.29617	2070.24	10168.1	putative sulfonate ABC transporter, solute-binding lipoprotein	0.0819806
rplA	0.205839	-2.28041	121.604	590.809	50S ribosomal protein L1	8.18942e-08
grdD	0.205993	-2.27934	13698.2	66498.4	glycine/sarcosine/betaine reductase complex component C alpha subunit	2.74747e-07
CDR20291_2040	0.206893	-2.27304	86.6485	418.847	putative signaling protein	6.26411e-06
CDR20291_2656	0.206941	-2.27271	287.988	1391.68	putative cell-wall hydrolase	1.33427e-13
CDR20291_1409	0.207093	-2.27165	51.6621	249.501	hypothetical protein	2.54573e-37
plfB	0.209458	-2.25527	2223.21	10614.2	formate acetylate transferase	1.56731e-08
rpiB2	0.209773	-2.2531	125.834	599.899	ribose 5 phosphate isomerase 2	6.1132e-07
jag	0.210776	-2.24622	209.385	993.437	SpoIIIJ-associated protein	0.00351547
pykF	0.210861	-2.24564	764.249	3624.46	pyruvate kinase - gluconeogenesis II	1.81592e-07
CDR20291_2191	0.211488	-2.24135	36.2567	171.473	pilin protein	1.42598e-08
CDR20291_2825	0.212491	-2.23453	14.2654	67.1712	ABC transporter ATP-binding protein	8.05543e-23
rplU	0.212958	-2.23136	450.14	2113.78	50S ribosomal protein L21	2.14164e-09
CDR20291_1288	0.213231	-2.22951	18.7475	87.9579	putative membrane protein	1.9922e-07
proC1	0.213259	-2.22932	1434.85	6728.22	pyroline 5-carboxylate reductase	6.13764e-08
CDR20291_1116	0.213879	-2.22514	7.3378	34.345	recombinase factor protein RarA	9.42636e-05
hemK	0.214142	-2.22336	59.8732	279.632	protein methyltransferase	1.55423e-08
CDR20291_3113	0.214653	-2.21992	90.3925	421.147	two component response regulator	0.0459693
CDR20291_2096	0.215081	-2.21705	38.6225	179.608	cyclomaltodextrinase	9.79242e-15
CDR20291_0179	0.215172	-2.21644	26.0898	121.287	ATP/GTP binding proteins	1.6616e-12
CDR20291_1657	0.215392	-2.21496	90.2915	419.232	hypothetical protein	0.0447181
secE	0.215982	-2.21102	15.5074	71.8358	preprotein translocase SecE subunit	6.01227e-08
pheS	0.217089	-2.20364	28.0859	129.411	phenylalanine-tRNA-synthetase subunit alpha	0.000244591
CDR20291_0009	0.217638	-2.2	2.80089	12.9055	hypothetical protein	2.47968e-11
CDR20291_1273	0.217851	-2.19858	186.642	856.777	hypothetical protein	0.00367309
CDR20291_2294	0.219114	-2.19024	64.5944	294.833	DNA topoisomerase	3.73045e-11
cysK	0.22024	-2.18285	169.992	771.883	cysteine synthase A	2.65864e-08
ptsG	0.220555	-2.18079	116.45	528.02	PTS system, glucose-specific IIbc component (fragment)	0.00163092
argS	0.220872	-2.17871	774.075	3504.66	arginyl tRNA synthetase	6.93635e-08
CDR20291_1239	0.221949	-2.1717	27.8083	125.326	hypothetical protein	0.0806409
CDR20291_2372	0.222139	-2.17046	5.62465	25.3554	conserved hypothetical protein	4.95015e-28
rpmH	0.222521	-2.16799	101.221	454.917	50S ribosomal protein L34	2.78808e-31
CDR20291_1010	0.222618	-2.16736	3819.68	17158	FAD/FMN containing dehydrogenase	1.12848e-16
rplJ	0.223291	-2.163	227.767	1020.08	50S ribosomal protein L10	1.00153e-07
CDR20291_1284	0.224216	-2.15704	182.888	815.714	hypothetical protein	3.43464e-08
feoA3	0.224746	-2.15363	67.7453	301.464	ferrous iron transport protein A	7.18105e-08
CDR20291_2584	0.224747	-2.15363	66.1383	294.313	putative aminotransferase	6.15858e-06
infC	0.225129	-2.15118	591.334	2626.69	translation initiation factor IF-3	7.77584e-07
CDR20291_1410	0.227847	-2.13386	151.78	666.184	dehydrogenase accessory protein	3.23453e-08
CDR20291_1555	0.231718	-2.10956	1163.96	5023.19	bifunctional glycine dehydrogenase/aminomethyl transferase protein	0.0150474
CDR20291_2270	0.233399	-2.09913	233.904	1002.2	putative sigma-54 interacting regulatory protein	9.34752e-08
CDR20291_1231	0.234236	-2.09397	87.3882	373.111	probable transporter	1.14731e-07
CDR20291_0051	0.234765	-2.09071	4042.88	17221	elongation factor TU	1.4959e-09
CDR20291_0290	0.234818	-2.09038	8.04627	34.2985	PTS system transporter subunit IIB	0.000463522
CDR20291_0764	0.235146	-2.08837	113.233	481.575	isocitrate/3-isopylmalate dehydrogenase	6.52397e-08
CDR20291_2246	0.235862	-2.08399	41.4372	175.717	putative hydrolase	1.44261e-06
CDR20291_0211	0.23642	-2.08058	30.5586	129.288	hydrolase	1.38103e-11
CDR20291_3145	0.236469	-2.08028	179.749	760.171	protease	1.86923e-08
CDR20291_2453	0.237878	-2.07171	11.1719	46.9969	PTS system, IIb component	1.18982e-07
CDR20291_1519	0.239167	-2.06391	70.8124	296.111	mechanosensitive iron channel protein	2.04496e-23
addA	0.239536	-2.06168	483.788	2019.72	ATP dependent nuclease subunit A	6.32449e-08
CDR20291_2703	0.240097	-2.05831	22.9776	95.7329	GntR family transcriptional regulator	2.99559e-19
CDR20291_1379	0.241156	-2.05196	27.9453	115.912	two component sensor histidine kinase	1.3913e-07
gloA	0.241277	-2.05123	18.3503	76.0862	lactoylglutathione lyase	0.00651667
CDR20291_0395	0.241626	-2.04915	9.24774	38.3043	AraC family transcriptional regulator	1.59623e-06
CDR20291_1485	0.24232	-2.04501	79.9963	330.158	ribose ABC transporter ATP binding protein	1.30423e-08
CDR20291_1028	0.242576	-2.04349	18.6057	76.732	acetyltransferase	4.52724e-10
CDR20291_3220	0.243084	-2.04047	92.5564	380.79	putative DNA repair protein (nucleotide pyrophosphatase)	3.9413e-06
rpsG	0.24383	-2.03605	372.679	1528.47	30S ribosomal protein S7	6.15891e-08
CDR20291_3317	0.244493	-2.03213	42.844	175.267	low molecular weight protein tyrosine phosphatase	1.62026e-07
cafA	0.245451	-2.0265	354.062	1442.53	ribonuclease G	6.59502e-11
CDR20291_3181	0.246265	-2.02172	14.7127	59.7741	two component response regulator	4.45912e-08
CDR20291_0285	0.246702	-2.01916	176.903	717.101	hydrolase	4.68625e-10
CDR20291_2379	0.247221	-2.01613	67.9664	274.952	PTS system transporter subunit IIC	3.25075e-09
CDR20291_1510	0.247882	-2.01227	58.3113	235.269	amidohydrolase	1.53876e-08
abgB2	0.247942	-2.01192	44.3211	178.786	aminobenzoyl-glutamate utilization protein	0.0185791
CDR20291_1583	0.248791	-2.00699	38.3897	154.335	conserved hypothetical protein	3.23147e-10
CDR20291_2490	0.249995	-2.00003	42.5933	170.406	putative response regulator	3.07015e-07
rpmE	0.250067	-1.99962	765.32	3060.49	50S ribosomal protein L31	1.27745e-08
CDR20291_0443	0.251881	-1.98919	37.9512	150.701	hypothetical protein	0.00861959
srlE	0.254264	-1.9756	12.5372	49.3373	PTS system, glucitol/sorbitol-specific IIbc component x3	2.12065e-07
ribC	0.254578	-1.97382	3.75598	14.783	riboflavin biosynthesis protein	0.0062346
CDR20291_1476	0.255362	-1.96939	252.913	990.441	two component sensor histidine kinase (CD1579 homologue in JIR)- sporulation specific kinase	7.41723e-08
CDR20291_2827	0.255553	-1.96831	23.2336	90.9441	hypothetical protein	1.93468e-09
CDR20291_2627	0.255662	-1.96769	286.025	1118.79	cytosine permease	2.61848e-09
CDR20291_0291	0.256389	-1.9636	29.7718	116.149	PTS system transporter subunit IIC	0.017253
CDR20291_0210	0.256501	-1.96297	357.616	1394.24	sugar phosphate kinase	5.47942e-09
CDR20291_2735	0.256625	-1.96227	2.4764	9.67885	MarR family transcriptional regulator	4.21529e-13
CDR20291_1692	0.256781	-1.96139	36476.9	142054	pyridine nucleotide-disulfide oxidoreductase	9.32039e-10
CDR20291_0321	0.25763	-1.95663	46.5233	180.611	ABC transporter permease	0.00953922
crr	0.258075	-1.95414	34.3365	133.077	PTS system, glucose-specific IIa component	6.72457e-13
CDR20291_3219	0.258433	-1.95214	339.838	1315.02	conserved hypothetical protein	0.00230705
rplC	0.258778	-1.95022	108.702	420.089	50S ribosomal protein L3	1.57146e-10
gcvPB	0.26114	-1.93711	2141.42	8200.32	glycine dehydrogenase subunit 2	0.0141282
CDR20291_1287	0.261716	-1.93393	747.502	2856.19	putative multiprotein complex assembly protein	0.00750191
clpX	0.261825	-1.93333	3877.56	14809.8	ATP dependent protease - ATP binding subunt ClpX	1.22781e-09
CDR20291_2848	0.261985	-1.93244	61.5834	235.092	putative glycosyl hydrolase	6.31765e-06
srlE	0.263749	-1.92276	18.564	70.413	PTS system, glucitol/sorbitol-specific IIbc component x3	1.51485e-08
etfA3	0.26398	-1.9215	2716.71	10291.4	electron transfer flavoprotein subunit alpha	2.05615e-21
CDR20291_2700	0.265678	-1.91225	15.1603	57.0902	conserved hypothetical protein	2.38301e-08
ribC	0.265904	-1.91102	129.835	488.304	riboflavin biosynthesis protein	0.00159751
CDR20291_0763	0.266143	-1.90972	383.265	1440.1	aconitate hydratase	0.00561868
scrR	0.266652	-1.90697	357.374	1340.25	putative sucrose operon repressor (LacI-family transcriptional regulator)	1.02459e-07
CDR20291_2292	0.267203	-1.90399	43.8544	164.151	cell wall hydrolase	1.82568e-08
CDR20291_2805	0.267993	-1.89973	59.0365	220.319	putative thiolase	1.59439e-07
CDR20291_1584	0.268284	-1.89817	65.5991	244.541	putative DNA binding protein	0.00858265
srlB	0.26829	-1.89814	2.63632	9.85368	PTS system, glucitol/sorbitol-specific IIA component x2	7.33718e-08
rpsL	0.26955	-1.89137	223.443	828.975	30S ribosomal protein S12	0.00277276
CDR20291_2093	0.271557	-1.88067	23.9326	88.158	phage related cell wall hydrolase	6.07379e-08
sacA	0.271789	-1.87944	14.7358	54.2445	putative sucrose-6-phosphate hydrolase	0.0256731
CDR20291_3314	0.272474	-1.87581	26.4739	97.1881	hypothetical protein	1.44534e-07
CDR20291_0639	0.272706	-1.87458	149.181	547.064	adenosylcobamide radical SAM protein	5.28203e-08
CDR20291_2082	0.273179	-1.87208	149.193	546.164	aminoacid ABC transporter permease	7.73043e-11
CDR20291_3526	0.274619	-1.8645	142.756	519.861	hypothetical protein adjacent to soJ operon	2.23594e-07
gltX	0.27621	-1.85616	304.091	1100.97	glutamyl-tRNA synthetase	5.29357e-08
nrdE	0.278174	-1.84594	98.3355	353.53	ribonucleoside-diphosphate reductase subunit alpha	4.53602e-28
clpP1	0.278249	-1.84555	1787.43	6423.86	ATP dependent Clp protease proteolytic subunit	1.38914e-07
CDR20291_1468	0.282998	-1.82114	992.679	3507.75	putative lysophospholipase pseudogene	8.24867e-06
CDR20291_0996	0.283263	-1.81978	289.657	1022.6	hypothetical protein	1.05881e-07
pyc	0.283955	-1.81627	1134.94	3996.93	pyruvate carboxylase	9.20027e-08
CDR20291_0712	0.284778	-1.81209	626.67	2200.58	penicillin binding protein	1.10797e-16
CDR20291_2863	0.285395	-1.80897	4.24016	14.8822	phosphosugar isomerase	2.85764e-07
CDR20291_2080	0.286187	-1.80497	271.269	947.897	aminoacid ABC transporter substrate binding protein	1.89782e-18
ileS	0.286198	-1.80491	189.972	663.805	isoleucyl tRNA synthetase	1.47243e-23
dhaB2	0.287753	-1.7971	36.3613	126.388	glycerol dehydratase activator	1.42128e-18
CDR20291_0624	0.287952	-1.7961	11.0756	38.4882	RNA methylase	1.6398e-12
grdA	0.288509	-1.79331	10937.2	37909.5	glycine/sarcosine/betaine reductase complex protein A	3.46435e-21
CDR20291_1551	0.28925	-1.78961	21.8488	75.5607	lipoprotein	0.000122168
prmA	0.290311	-1.78433	97.2486	335.005	ribosomal protein L11 methyltransferase	7.68581e-17
CDR20291_3527	0.290816	-1.78182	395.303	1359.31	hypothetical protein adjacent to soj	0.0116525
CDR20291_2078	0.291437	-1.77874	68.0371	233.478	aminoacid ABC transporter ATP binding protein	1.15643e-14
CDR20291_0781	0.292218	-1.77488	11.8523	40.5841	hypothetical protein	3.56451e-12
CDR20291_1318	0.293361	-1.76925	430.889	1468.83	penicillin binding protein	1.76154e-19
CDR20291_0300	0.293756	-1.76731	32.875	111.937	Biotin synthase	0.00110556
CDR20291_1712	0.294492	-1.7637	35.4603	120.435	acyltransferase	4.43593e-05
CDR20291_2380	0.2946	-1.76317	24.4213	82.9205	PTS system transporter subunit IIB	2.35753e-12
CDR20291_2099	0.295728	-1.75766	193.562	654.55	cell surface protein	3.19988e-13
bglA2	0.296107	-1.75581	39.1527	132.249	6 phospho-beta-glucosidase	5.5583e-05
CDR20291_2581	0.297055	-1.7512	11119.4	37432.1	putative sodium:dicarboxylate symporter	7.71091e-13
CDR20291_0734	0.297273	-1.75014	24.5682	82.6687	acyl-CoA dehyrogenase	1.29345e-65
CDR20291_2342	0.297599	-1.74856	64.6666	217.318	hypothetical protein	8.12083e-14
CDR20291_1617	0.298071	-1.74627	38.1607	128.049	putative hydantoinase	0.00222314
spaG	0.299244	-1.7406	4.81621	16.118	lantibiotic ABC transporter permease	1.54391e-15
appA	0.299765	-1.73809	131.741	439.504	appA oligopeptide ABC transporter, substrate-binding protein	9.30292e-08
rpsS	0.300747	-1.73338	20.287	67.4785	30S ribosomal protein S19	3.88718e-12
CDR20291_1506	0.300938	-1.73246	4.91618	16.3595	ABC transporter permease	0.00107838
CDR20291_1344	0.301952	-1.72761	1780.82	5897.7	transcriptional regulator	6.24263e-12
CDR20291_3131	0.304112	-1.71733	47.2866	155.514	cation transporter	0.00194356
CDR20291_0169	0.304852	-1.71382	77.6624	254.777	drug/sodium antiporter	2.24355e-12
topA	0.305956	-1.70861	356.616	1165.6	DNA topoisomerase I	2.01837e-10
CDR20291_3318	0.306005	-1.70837	81.9102	267.698	hypothetical protein	2.82909e-14
CDR20291_1942	0.306029	-1.70826	150.322	491.224	lipoprotein	3.15105e-20
CDR20291_0678	0.306529	-1.7059	86.5397	282.344	aminoacid ABC transporter substrate binding protein	1.62693e-14
CDR20291_0995	0.307187	-1.70281	857.45	2791.32	radical SAM protein	1.50573e-12
CDR20291_0293	0.308894	-1.69482	44.4432	143.901	hypothetical protein	3.97159e-13
CDR20291_0178	0.309842	-1.6904	2482.98	8013.72	cyclopropane-fatty-acyl-phospholipid synthase	0.042073
rpsQ	0.310485	-1.6874	31.0282	99.9569	30S ribosomal protein S17	1.3319e-13
CDR20291_0736	0.310849	-1.68571	22.4897	72.3715	electron transfer flavoprotein subunit alpha	9.38199e-09
CDR20291_1709	0.311209	-1.68404	73.6122	236.558	phosphoglycerate mutase	1.27838e-12
soj	0.311599	-1.68224	167.193	536.586	soj sporulation initiation inhibitor	0.00753568
CDR20291_2079	0.312949	-1.676	124.061	396.449	peptidase	1.72875e-15
grdB	0.313936	-1.67146	32524.5	103602	glycine reductase complex component B gamma subunit	5.55574e-12
gutD	0.314529	-1.66874	58.0055	184.442	sorbitol-6-phosphate 2-dehydrogenase	0.0806231
pyrH	0.314577	-1.66851	73.549	233.825	uridylate kinase	1.16447e-12
CDR20291_3212	0.314663	-1.66812	32.4498	103.147	putative GTPase	8.67957e-13
panB	0.314937	-1.66686	92.5711	293.957	3-methyl-2-oxobutanoate hydroxymethyltransferase	1.89836e-22
pgk	0.31571	-1.66333	565.979	1792.74	phosphoglycerate kinase	1.15629e-25
aksA	0.316427	-1.66006	154.656	488.78	putative homocitrate/2-isopropylmalate synthase	1.46314e-43
rplW	0.316675	-1.65893	91.6111	289.312	50S ribosomal protein L23	1.33566e-13
CDR20291_3127	0.316944	-1.6577	27.4325	86.5744	two-component sensor histidine kinase	4.14434e-35
prfA	0.317231	-1.6564	369.897	1166.04	peptide chain release factor 1	1.30696e-14
CDR20291_2711	0.317527	-1.65505	17.2112	54.2253	putative membrane protein	1.26906e-71
grdE	0.31844	-1.65091	16511.7	51851.8	glycine reductase complex component B alpha and beta subunits	1.09048e-12
proS	0.318646	-1.64998	741.005	2325.5	prolyl-tRNA synthetase	3.11602e-37
serS2	0.318919	-1.64874	286.372	897.967	seryl-tRNA synthetase	8.54505e-13
tsf	0.320397	-1.64207	253.204	790.302	elongation factor Ts	0.000472148
CDR20291_0396	0.3208	-1.64025	26.09	81.349	conserved hypothetical protein	5.71882e-12
CDR20291_2341	0.322033	-1.63472	214.698	666.717	putative radical SAM superfamily protein	4.41777e-13
CDR20291_2394	0.322403	-1.63306	146.362	453.995	putative histidinol-phosphate aminotransferase	1.55369e-06
rpsC	0.323543	-1.62797	395.591	1222.7	30S ribosomal protein S3	3.2616e-12
cmk	0.323545	-1.62796	151.373	467.879	cytidylate kinase	1.75415e-13
ntpD	0.324628	-1.62314	8.72718	26.9045	V-type sodium ATP synthase subunit D	0.0312127
CDR20291_1616	0.325264	-1.62032	6.08156	18.7181	conserved hypothetical protein	1.3272e-12
CDR20291_2052	0.326562	-1.61457	67.5225	206.789	DNA mismatch repair protein	5.45416e-16
grdC	0.327565	-1.61015	21695.9	66233.8	glycine/sarcosine/betaine reductase complex component C beta subunit	4.55279e-13
CDR20291_0999	0.327769	-1.60925	791.333	2414.32	conserved hypothetical protein	1.40342e-12
sbp	0.328869	-1.60442	14.9134	45.368	putative membrane protein	1.93327e-25
CDR20291_2455	0.328988	-1.60389	34.2463	104.116	putative glycosyl hydrolase	3.48531e-13
rplN	0.330489	-1.59733	119.545	361.741	50S ribosomal protein L14	1.61665e-06
ispH	0.331584	-1.59255	84.5382	254.973	putative 4-hydroxy-3-methylbut-2-enyl diphosphate reductase	4.99144e-12
CDR20291_2014	0.332148	-1.5901	191.186	575.623	Xanthine/uracil/thiamine/ascorbate permease family protein	9.56547e-15
mtnN	0.333363	-1.58483	72.4709	217.413	5'-methylthioadenosine/S-adenosylhomocysteine nucleosidase	5.22124e-13
rplR	0.33509	-1.57738	25.9472	77.4534	50S ribosomal protein L18	0.0137987
CDR20291_2081	0.335492	-1.57565	278.911	831.371	aminoacid ABC transporter permease	3.7592e-12
CDR20291_0638	0.336287	-1.57223	87.1749	259.247	amino acid ABC transporter, substrate-binding protein	1.16585e-09
kamA	0.337116	-1.56868	322.096	955.464	L-lysine 2,3-aminomutase	1.48426e-12
hydN	0.337314	-1.56784	44.832	132.929	electron transport protein	5.76258e-31
aspC	0.339874	-1.55693	529.654	1558.4	aspartate aminotransferase	2.21105e-12
comR	0.340211	-1.5555	3321.62	9763.42	polyribonucleotide nucleotidyltransferase	1.81638e-19
CDR20291_2978	0.34046	-1.55444	35.3834	103.948	PTS system, IIabc component	3.96118e-13
rpsE	0.340597	-1.55386	88.1376	258.793	30S ribosomal protein S5	4.87738e-21
CDR20291_0595	0.341181	-1.55139	16.5175	48.4319	putative uncharacterized protein (pseudogene)	4.36002e-13
CDR20291_0206	0.34123	-1.55118	370.2	1084.92	putative transcription antiterminator	1.29935e-42
addB	0.343117	-1.54323	469.522	1368.42	ATP-dependent nuclease subunit B	0.00202
CDR20291_0117	0.344651	-1.53679	19875.2	57667.7	putative subunit of oxidoreductase	1.30745e-12
CDR20291_2577	0.344746	-1.5364	26.6471	77.3139	putative lipoprotein	0.00107195
CDR20291_1691	0.346049	-1.53095	25499.4	73687.2	putative nitrite and sulfite reductase subunit	2.26424e-30
plfA	0.346526	-1.52897	97.2355	280.62	pyruvate formate-lyase activating enzyme	1.57138e-12
CDR20291_1505	0.347056	-1.52676	30.7723	88.6855	ABC transporter, ATP-binding protein	1.23044e-21
hydN1	0.347512	-1.52487	310.661	893.976	electron transport protein	3.45e-07
nrdF	0.348667	-1.52008	45.2167	129.703	ribonucleoside-diphosphate reductase subunit beta	3.25083e-17
hydA	0.34873	-1.51982	606.801	1740.05	hydrogenase	3.62913e-13
appF	0.349046	-1.51851	20.4108	58.4947	appF oligopeptide ABC transporter, ATP-binding protein	3.08051e-23
CDR20291_2483	0.349813	-1.51534	36.2653	103.689	pseudoridylate synthase	0.00430168
codY	0.35169	-1.50762	155.981	443.538	CodY	7.94154e-18
CDR20291_2434	0.352035	-1.50621	73.5844	209.044	conserved hypothetical protein	8.77848e-14
CDR20291_3177	0.352142	-1.50577	16.5175	46.9242	hypothetical protein	6.45108e-41
CDR20291_3021	0.352145	-1.50576	1353.26	3842.91	phophatidylethanolamine-binding regulatory protein	9.17688e-18
CDR20291_0356	0.352213	-1.50548	22.4163	63.6626	putative transcriptional regulator	9.84364e-20
ksgA	0.354504	-1.49613	50.9045	143.612	dimethyladenosine transferase	4.24137e-15
CDR20291_3117	0.354969	-1.49423	29.0228	81.7795	putative membrane protein	1.50515e-10
dapB1	0.35509	-1.49374	213.917	602.448	dihydrodipicolinate reductase	1.80277e-20
CDR20291_1241	0.355164	-1.49344	7.20539	20.3057	putative membrane protein	2.5902e-14
dltA	0.356196	-1.48926	556.64	1562.76	D-alanine--poly(phosphoribitol) ligase subunit 1 (D-alanine-activating enzyme)	3.17407e-13
garR	0.3564	-1.48843	7.42033	20.8383	2-hydroxy-3-oxopropionate reductase	7.00327e-07
CDR20291_1528	0.356908	-1.48638	9.70488	27.2096	putative membrane-associated metal-dependent hydrolase	1.3642e-11
CDR20291_3441	0.356998	-1.48601	73.0285	204.581	putative exported phosphoesterase	6.59231e-13
CDR20291_0444	0.357207	-1.48517	21.0598	58.9748	putative membrane protein	0.000152995
CDR20291_1585	0.357867	-1.4825	256.158	715.809	putative lipoprotein	6.73759e-13
CDR20291_0509	0.357909	-1.48234	43.7632	122.293	putative PEP-utilising kinase	3.72013e-14
rplE	0.358034	-1.48183	80.1682	223.931	50S ribosomal protein L5	0.0978204
CDR20291_2085	0.358969	-1.47807	271.957	757.625	putative formate dehydrogenase	3.18928e-31
ispF	0.359517	-1.47587	32.4918	90.3942	2-C-methyl-D-erythritol 2,4-cyclodiphosphate synthase	1.18259e-20
CDR20291_2740	0.359662	-1.47529	131.723	366.26	putative bifunctional protein	6.72504e-13
CDR20291_2397	0.359789	-1.47478	102.551	285.048	TetR-family transcriptional regulator	1.59037e-07
CDR20291_2398	0.360057	-1.4737	241.701	671.303	putative transporter	5.59606e-14
CDR20291_3393	0.360339	-1.47257	421.701	1170.31	putative membrane protein	3.54661e-13
CDR20291_3361	0.36054	-1.47177	45.0751	125.039	putative DNA-binding protein	5.99878e-08
CDR20291_1500	0.361733	-1.467	23.5035	64.9925	PTS system, IIb component	1.59713e-12
stp	0.361998	-1.46595	57.5936	159.117	serine/threonine phosphatase	5.69009e-13
CDR20291_2828	0.363005	-1.46194	32.0578	88.3297	hypothetical protein	3.01876e-52
CDR20291_0684	0.363922	-1.4583	61.5188	169.061	putative reductase	3.41234e-11
CDR20291_0640	0.36516	-1.4534	193.734	530.563	conserved hypothetical protein	2.18638e-31
rplB	0.365165	-1.45338	381.5	1044.75	50S ribosomal protein L2	0.0997009
CDR20291_2007	0.365368	-1.45258	6.67577	18.2887	putative [2Fe-2S]-binding subunit of oxidoreductase	3.27649e-14
rplP	0.365682	-1.45134	228.191	624.034	50S ribosomal protein L16	0.035905
rplV	0.366818	-1.44686	29.1011	79.3512	50S ribosomal protein L22	1.72328e-13
CDR20291_1484	0.367035	-1.44601	54.1122	147.448	hypothetical protein	4.32e-05
rplX	0.367272	-1.44508	85.0294	231.534	50S ribosomal protein L24	5.81586e-15
rplF	0.367792	-1.44304	84.4231	229.558	50S ribosomal protein L6	0.00619763
