# Supplementary material for: Pleiotropic roles of Clostridium difficile sin locus
Source: PLoS Pathog. 2018 Mar 12;14(3):e1006940. doi: 10.1371/journal.ppat.1006940 (PMC5864091; doi:10.1371/journal.ppat.1006940)
Supplement: S6 Table — (XLSX) [file ppat.1006940.s018.xlsx]

## Sheet: Sheet1
Gene ID (gene name)	Real Fold change	Log2- Fold change	Mean Expression- Parent	Mean Expression- mutant	Function (known or predicted)	adj. p value
tlpB	30621.1	14.9022	306.201	0	transposase-like protein B	1.8796e-14
CD630_30880	793.539	9.63216	41762.1	52.6176	cellobiose-phosphate degrading protein	6.47173e-19
CD630_30890	742.243	9.53575	151932	204.683	PTS system glucose-like transporter subunit IIBC	5.74673e-09
treA	491.116	8.93992	45178.6	91.9817	trehalose-6-phosphate hydrolase	2.88129e-33
CD630_30870	79.2326	6.30802	358.776	4.51826	RpiR family transcriptional regulator	7.98116e-09
treR	37.3205	5.2219	717.952	19.2277	GntR family transcriptional regulator	1.08667e-09
CD630_10650	36.5701	5.19259	36.5848	0.990676	hypothetical protein	1.25383e-16
CD630_12382	22.3174	4.4801	53.5418	2.38955	hypothetical protein	9.78892e-10
ddl	19.9359	4.3173	403.206	20.2156	D-alanine--D-alanine ligase	5.53986e-19
CD630_23440	17.6776	4.14385	6751.46	381.913	membrane protein	2.12068e-17
CD630_15110	16.0076	4.00068	53.4064	3.32695	hypothetical protein (spore coat protein)	0.000156064
CD630_23400	15.2857	3.93411	4488.28	293.616	hypothetical protein	7.8872e-11
mngA	15.0455	3.91126	70.6647	4.6874	PTS system 2-O-a-mannosyl-D-glycerate specific transporter subunit IIABC	4.89621e-17
CD630_01570	14.8329	3.89072	371.851	25.0601	hypothetical protein	6.49096e-16
CD630_17930	14.6639	3.8742	789.908	53.858	hypothetical protein	4.07879e-30
CD630_18311	14.6022	3.86811	16.1175	1.09446	hypothetical protein	2.54418e-13
hbd	14.2545	3.83335	17319.3	1215	4-hydroxybutyrate dehydrogenase	6.53724e-15
cat	13.8685	3.79374	19013.7	1370.99	4-hydroxybutyrate CoA-transferase	6.18444e-07
CD630_32090	13.3862	3.74267	13.0936	0.968891	PadR family transcriptional regulator	5.04716e-10
atpF	13.1622	3.71833	354.703	26.9394	V-type ATP synthase subunit F	1.23395e-18
abfD	12.2898	3.61939	22070.3	1795.81	gamma-aminobutyrate metabolism dehydratase/isomerase	3.94808e-17
atpA	12.274	3.61753	2859.76	232.985	V-type ATP synthase subunit A	7.17014e-11
atpC	11.4981	3.52333	967.986	84.1773	V-type ATP synthase subunit C	1.37958e-10
CD630_32060	11.4184	3.51329	11.4161	0.990676	membrane protein	4.06042e-16
CD630_06280	11.3617	3.50611	52.3705	4.60026	membrane protein	3.53166e-15
CD630_15970	11.2855	3.4964	673.306	59.652	hypothetical protein	1.03292e-09
sinR	11.0091	3.46062	33.4822	3.03224	HTH-type transcriptional regulator	2.10765e-15
CD630_23450	10.8734	3.44274	2722.74	250.394	LysR family transcriptional regulator	6.90516e-14
cat1	10.1017	3.33653	8411.97	832.716	succinyl-CoA:coenzyme A transferase	9.11969e-16
CD630_32100	10.0773	3.33304	28.9432	2.8631	hypothetical protein	6.55064e-14
atpB	10.0576	3.33022	1154.21	114.751	V-type ATP synthase subunit B	1.54026e-25
atpE	9.70359	3.27852	1234.16	127.177	V-type ATP synthase subunit E	1.74339e-08
atpK	9.26472	3.21175	1309.76	141.362	V-type ATP synthase subunit K	3.59053e-10
CD630_21110	9.22057	3.20486	468.968	50.8522	DeoR family transcriptional regulator	6.34528e-74
CD630_06271	9.1835	3.19904	70.3749	7.65428	ferredoxin	7.36213e-26
atpD	8.88164	3.15083	430.506	48.4626	V-type ATP synthase subunit D	2.77787e-14
CD630_29610	8.85709	3.14683	1205.87	136.139	hypothetical protein	1.42882e-09
glyA	8.74073	3.12775	2492.05	285.099	serine hydroxymethyltransferase	8.33191e-12
hbd	8.63834	3.11075	25875.6	2995.43	3-hydroxybutyryl-CoA dehydrogenase	1.22295e-06
atpI	8.60229	3.10472	5228.76	607.825	V-type sodium ATP synthase subunit I	3.3266e-10
CD630_23460	8.58449	3.10173	148.501	17.2899	membrane protein	1.74265e-15
CD630_19401	8.4151	3.07298	79.7357	9.4665	membrane protein	5.82627e-05
CD630_14400	8.37316	3.06577	951.865	113.672	LrgB family transporter	2.80934e-05
sucD	7.76846	2.95763	13420.5	1727.55	succinate-semialdehyde dehydrogenase	1.65302e-07
CD630_14920	7.51806	2.91036	1567.5	208.489	sporulation-associated two-component sensor histidine kinase spo0A	4.02772e-25
thlA1	7.38989	2.88555	148975	20159.3	acetoacetyl-CoA thiolase 1	7.53909e-10
tRNA-Cys	7.33165	2.87414	172.952	23.5812		8.77074e-16
tRNA-Cys	7.33165	2.87414	172.952	23.5812		6.96932e-09
argG	7.1089	2.82963	266.015	37.4115	argininosuccinate synthase	2.73481e-42
panB	6.80917	2.76748	600.12	88.1256	hypothetical protein	8.67939e-17
CD630_29640	6.804	2.76638	820.986	120.654	tRNA-binding protein	4.03205e-05
CD630_17570	6.53987	2.70926	56.5923	8.64496	hypothetical protein	6.46723e-68
CD630_08470	6.48862	2.69791	136.602	21.0441	hypothetical protein	2.64101e-10
CD630_14930	6.44861	2.68899	506.615	78.5535	3-methyladenine DNA glycosylase	1.02733e-26
CD630_17750	6.23037	2.63932	27.9313	4.47469	amino acid family ABC transporter permease	9.26751e-07
CD630_30370	6.2222	2.63743	1272.19	204.452	CarD family transcriptional regulator	2.15084e-05
CD630_08310	6.12807	2.61543	77.2804	12.6025	ATP-dependent RNA helicase	7.98754e-06
CD630_29650	6.00378	2.58587	1930.17	321.483	signaling protein	8.13467e-17
CD630_19500	5.99002	2.58256	663.385	110.74	membrane protein	1.10552e-14
CD630_08500	5.83804	2.54548	105.386	18.0433	NifU-like protein	3.46817e-10
CD630_16330	5.81847	2.54064	682.987	117.374	serine protease	6.10841e-07
CD630_10530	5.75814	2.5256	5900.83	1024.77	oligonucleotide binding protein	3.72998e-10
spoIVA	5.62566	2.49202	132.298	23.5087	stage IV sporulation protein A	8.21444e-12
leuS	5.60556	2.48686	1147.63	204.723	leucyl-tRNA ligase	3.49049e-10
CD630_26870	5.53581	2.4688	18.8783	3.40201	hypothetical protein	7.77116e-11
CD630_08480	5.4909	2.45704	358.921	65.3582	hypothetical protein	3.07946e-10
cspC	5.43451	2.44215	356.819	65.6499	major cold shock protein CspC	1.63825e-16
CD630_32070	5.39126	2.43062	2179.4	404.238	multi antimicrobial extrusion protein	1.23984e-13
CD630_19660	5.37427	2.42607	29.1298	5.41209	acyl-CoA thioesterase	6.05583e-42
vanTG	5.32358	2.4124	220.674	41.4441	alanine racemase 1	1.6308e-14
CD630_29620	5.31793	2.41086	515.342	96.8985	hypothetical protein	5.68719e-05
etfA	5.2415	2.38998	31649.3	6038.2	electron transfer flavoprotein subunit alpha	7.64977e-07
CD630_19870	5.21785	2.38346	54.756	10.4859	cell wall binding protein	1.29138e-16
CD630_26500	5.16377	2.36842	22.387	4.32733	cell division protein FtsQ	6.52117e-11
CD630_01330	5.11724	2.35537	17.066	3.32695	phosphoribosyl transferase	9.66636e-28
CD630_19410	5.06205	2.33972	410.13	81.0126	hypothetical protein	8.64374e-18
hisG	5.05857	2.33873	44.2968	8.74874	ATP phosphoribosyltransferase	1.76612e-09
panB	5.00685	2.3239	1344.24	268.473	3-methyl-2-oxobutanoate hydroxymethyltransferase	1.55801e-39
CD630_22930	5.00096	2.32221	15.941	3.1796	hypothetical protein	3.1173e-05
crt2	4.98856	2.31862	21236.1	4256.95	3-hydroxybutyryl-CoA dehydratase	2.43678e-09
CD630_24050	4.9727	2.31403	118.156	23.7529	MarR family transcriptional regulator	3.66859e-10
CD630_17250	4.92749	2.30085	22.707	4.60026	AraC family transcriptional regulator	4.28326e-10
CD630_17610	4.90384	2.29391	37.4199	7.62279	phenazine biosynthesis PhzC/PhzF protein	5.82925e-12
CD630_16400	4.86499	2.28244	837.373	172.114	hypothetical protein	3.73318e-19
CD630_17300	4.85312	2.27891	1608.7	331.469	ATP-binding protein	1.69284e-12
CD630_26120	4.83471	2.27343	1419.28	293.552	amino acid permease	2.99939e-10
CD630_16410	4.82735	2.27123	438.783	90.8873	hypothetical protein	0.00016526
CD630_14970	4.78984	2.25998	729.681	152.331	hypothetical protein	7.0877e-17
bcd2	4.77933	2.25681	53322.9	11157	butyryl-CoA dehydrogenase	1.03017e-22
panC	4.73849	2.24443	1559.79	329.166	pantoate--beta-alanine ligase	9.80027e-08
CD630_20280	4.70959	2.2356	614.827	130.54	aspartate racemase RacX	8.76644e-30
etfB	4.65976	2.22026	24231.8	5200.23	electron transfer flavoproteins subunit beta	2.43869e-23
CD630_08400	4.57489	2.19374	4082.5	892.363	isomerase/hydrolase	5.39024e-06
CD630_14280	4.56942	2.19201	21.1557	4.62204	HxlR family transcriptional regulator	4.71318e-07
CD630_08490	4.51708	2.17539	1294.2	286.505	glutamate carboxypeptidase	5.94909e-10
CD630_26130	4.49243	2.1675	1425.13	317.221	M24 family peptidase	1.71732e-10
CD630_17760	4.47328	2.16133	88.5847	19.7953	amino acid family ABC transporter ATP-binding protein	1.73638e-05
CD630_32080	4.46673	2.15922	712.475	159.499	MarR family transcriptional regulator	1.02807e-23
CD630_10310	4.46259	2.15788	68.4043	15.3206	cell wall anchored protein	2.64679e-10
CD630_19670	4.44338	2.15166	546.6	123.007	hypothetical protein	5.55901e-13
CD630_35200	4.40596	2.13945	64.4697	14.6247	cation efflux protein	1.73217e-23
CD630_12730	4.38381	2.13219	97.0242	22.1247	DNA processing Smf single strand binding protein	1.50559e-10
CD630_26940	4.37663	2.12982	95.7012	21.8587	hypothetical protein	1.32932e-10
CD630_14390	4.37443	2.1291	566.048	129.391	LrgA family transporter	3.16225e-10
mngB	4.37351	2.12879	84.4727	19.3069	alpha-mannosidase	1.27287e-39
CD630_19520	4.36019	2.12439	421.119	96.575	LysR family transcriptional regulator	1.725e-09
CD630_21810	4.35131	2.12145	948.162	217.895	alpha/beta hydrolase	8.61642e-16
CD630_22590	4.27551	2.0961	356.229	83.3108	hypothetical protein	4.26517e-10
sspA	4.23119	2.08106	184.038	43.488	small, acid-soluble spore protein alpha	1.30924e-11
CD630_26960	4.23025	2.08074	1426.62	337.234	pyridoxal phosphate-dependent transferase	3.4907e-11
CD630_22910	4.05011	2.01796	31.2751	7.7145	HTH-type transcriptional regulator	1.13252e-14
proC	4.03734	2.01341	440.112	109.003	pyrroline-5-carboxylate reductase	4.69099e-11
CD630_06960	4.02755	2.0099	257.553	63.9403	cation transport protein	6.69359e-15
CD630_22600	4.01614	2.00581	71.7875	17.8673	major facilitator superfamily transporter	1.01355e-14
CD630_28140	3.9955	1.99838	425.53	106.495	GntR family transcriptional regulator	5.52754e-12
CD630_12390	3.93577	1.97664	43.4586	11.0345	beta-lactams repressor	2.72527e-10
CD630_27270	3.87016	1.95239	237.763	61.4276	membrane protein	6.15221e-24
CD630_28270	3.86512	1.95051	705.308	182.473	MarR family transcriptional regulator	2.79803e-16
CD630_13440	3.85512	1.94677	127.198	32.9873	cell wall biosynthesis protein	1.86006e-16
CD630_16460	3.85071	1.94512	459.726	119.38	peptidase	4.0107e-14
CD630_16290	3.81268	1.9308	668.819	175.413	hypothetical protein	1.81456e-15
pdcA	3.71751	1.89434	1605.16	431.777	diguanylate kinase signaling protein	6.13903e-12
CD630_10320	3.70762	1.89049	41.2069	11.1068	hypothetical protein	2.06241e-12
potA	3.70592	1.88983	43.4891	11.7277	spermidine/putrescine ATP-binding protein	8.30799e-15
dapA2	3.69519	1.88565	324.802	87.8912	dihydrodipicolinate synthase 2	0.000229847
rpmB	3.68999	1.88362	1922.67	521.042	50S ribosomal protein L28	3.03233e-11
CD630_06720	3.68587	1.88201	306.172	83.0593	hypothetical protein	1.70248e-28
CD630_08410	3.6586	1.87129	21097.8	5766.62	5-aminoimidazole-4-carboxamide ribonucleotide transformylase	2.20396e-19
CD630_14140	3.59377	1.8455	351.775	97.8775	oxidoreductase Fe-S subunit	7.52577e-13
CD630_14070	3.58834	1.84332	230.61	64.2592	GntR family transcriptional regulator	2.07217e-37
CD630_17600	3.53977	1.82366	28.6419	8.08427	iron-sulfur protein	2.98984e-05
CD630_01800	3.53187	1.82043	64.8028	18.3408	hypothetical protein	9.80054e-13
CD630_25020	3.51061	1.81172	2143.49	610.567	pyridoxal phosphate-dependent transferase	1.25422e-44
CD630_17380	3.51013	1.81152	476.86	135.845	two-component sensor histidine kinase	5.65513e-06
CD630_05460	3.50377	1.80891	802.628	229.068	hypothetical protein	2.84505e-15
CD630_30730	3.49609	1.80574	1035.86	296.284	membrane protein	9.58758e-12
CD630_35610	3.48902	1.80282	70.0434	20.0683	hypothetical protein	1.75773e-05
spo0A	3.46447	1.79264	11191.6	3230.38	stage 0 sporulation protein A	1.37373e-09
CD630_10790	3.4382	1.78165	613.038	178.295	LysR family transcriptional regulator	4.98505e-05
CD630_15200	3.37853	1.75639	127.822	37.8266	membrane protein	0.000179525
CD630_22560	3.37322	1.75413	35.5419	10.5295	PTS system transporter subunit IIC	2.90793e-17
CD630_01810	3.35378	1.74579	271.81	81.0389	membrane-associated metalloprotease	1.33197e-16
CD630_16450	3.34472	1.74189	481.842	144.053	membrane protein	7.25344e-10
CD630_18930	3.34272	1.74102	1580.66	472.86	oligonucleotide binding regulator	3.06632e-13
CD630_21520	3.33462	1.73752	150.582	45.1501	glutamyl-aminopeptidase	4.29133e-05
CD630_21530	3.32449	1.73313	501.252	150.769	hypothetical protein	3.8429e-19
def1	3.31849	1.73053	247.801	74.6658	peptide deformylase 1	9.01383e-23
CD630_15080	3.31703	1.72989	352.989	106.41	iron-sulfur binding protein	6.21406e-10
hisZ	3.31703	1.72989	37.3535	11.2542	ATP phosphoribosyltransferase regulatory subunit	1.30734e-10
CD630_06520	3.31166	1.72755	247.759	74.8071	GntR family transcriptional regulator	4.3098e-05
mraW	3.30459	1.72447	256.062	77.4798	16S rRNA m(4)C1402 methyltransferase	0.000223591
CD630_12210	3.30359	1.72403	55.6003	16.8233	membrane protein	2.14635e-09
spoIIAA	3.30355	1.72402	122.458	37.0617	anti-sigma F factor antagonist	1.11797e-09
CD630_20270	3.2945	1.72006	1477.7	448.53	N-carbamoyl-L-amino acid hydrolase	3.36252e-15
CD630_02791	3.29391	1.7198	46.7712	14.1923	hypothetical protein	3.3115e-10
CD630_17390	3.25673	1.70343	644.473	197.882	two-component response regulator	1.65812e-10
CD630_14710	3.24078	1.69634	944.307	291.376	membrane protein	3.00613e-10
CD630_05840	3.22994	1.69151	253.096	78.3523	diguanylate kinase signaling protein	3.12132e-14
hydD	3.22787	1.69058	150.158	46.5123	hydrolase	1.64415e-10
CD630_03110	3.21729	1.68584	89.9291	27.945	hypothetical protein	7.52371e-05
vanZ	3.19372	1.67524	216.221	67.695	teicoplanin resistance protein	4.38924e-16
CD630_25490	3.19264	1.67475	123.258	38.6	sugar family ABC transporter permease	1.62541e-19
CD630_19490	3.19182	1.67438	93.8214	29.3874	two-component sensor histidine kinase	7.10638e-21
CD630_09930	3.18654	1.67199	951.805	298.689	thioesterase	5.00766e-10
hisC	3.16025	1.66004	38.2526	12.0975	histidinol-phosphate aminotransferase	1.66187e-14
CD630_28120	3.15585	1.65803	67.9586	21.5273	gluconate permease	8.65753e-13
hisK	3.15147	1.65602	112.181	35.5895	histidinol-phosphatase	2.77412e-06
secG	3.12269	1.64279	522.634	167.36	protein-export membrane protein SecG	2.77915e-07
CD630_15831	3.10374	1.63401	509.167	164.043	hypothetical protein	1.86479e-13
CD630_19630	3.09582	1.63032	274.754	88.7433	methyltransferase	5.84245e-13
CD630_23960	3.09125	1.62819	727.291	235.268	hypothetical protein	7.83657e-11
CD630_21540	3.08859	1.62695	1498.25	485.084	ATP/GTP-binding protein	1.39404e-33
CD630_28260	3.08482	1.62519	2463.85	798.693	aldolase	3.75029e-40
npdA	3.06997	1.61822	220.902	71.9491	NAD-dependent deacetylase	5.67471e-08
oppF	3.0689	1.61772	23246	7574.68		1.4318e-26
ftnA	3.0615	1.61424	2630.52	859.22	ferritin	4.6602e-12
CD630_19640	3.05756	1.61238	547.819	179.162	transcriptional regulator	3.0347e-09
CD630_16510	3.0417	1.60488	290.184	95.3952	signaling protein	7.4795e-12
CD630_07960	3.0219	1.59545	448.93	148.552	LacI family transcriptional regulator	1.29869e-09
CD630_34890	3.00835	1.58897	64.9129	21.5709	oligoendopeptidase F	1.26521e-13
CD630_10600	3.00215	1.58599	173.452	57.7693	pseudouridylate synthase	1.5071e-11
CD630_21650	2.99699	1.58351	119.511	39.8705	HTH-type transcriptional regulator	6.6783e-16
CD630_17580	2.97611	1.57343	366.264	123.062	radical SAM superfamily protein	9.96102e-10
CD630_13020	2.97553	1.57315	810.275	272.306	MazG-like pyrophosphohydrolase	6.94568e-10
CD630_14750	2.96994	1.57043	119	40.0614	hydrolase	2.22956e-10
spoVD	2.96379	1.56744	242.874	81.9406	stage V sporulation protein D	1.43269e-09
CD630_17640	2.95841	1.56482	282.216	95.3879	phenylalanyl-tRNA synthetase subunit beta	3.26199e-10
CD630_26150	2.95765	1.56445	262.778	88.8405	TetR family transcriptional regulator	7.76846e-09
CD630_05830	2.92666	1.54925	254.77	87.045	diguanylate kinase signaling protein	7.31571e-46
fapR	2.90742	1.53974	2293.49	788.834	fatty acid biosynthesis transcriptional regulator	6.73346e-10
CD630_16520	2.90516	1.53862	1885.87	649.137	tellurium resistance protein	1.06032e-09
glyQ	2.89996	1.53603	3752.4	1293.94	glycyl-tRNA ligase subunit alpha	2.57999e-32
CD630_26890	2.89835	1.53523	218.33	75.3224	lipoprotein	3.0566e-09
CD630_10020	2.87332	1.52272	30.6966	10.6768	nucleotide/oligonucleotide binding protein	2.57104e-13
CD630_17650	2.8553	1.51364	385.679	135.068	NUDIX family hydrolase	6.63602e-15
hydR	2.84516	1.50851	48.6745	17.1014	TetR family transcriptional regulator	2.6032e-45
CD630_06530	2.84112	1.50646	205.802	72.4306	multidrug family ABC transporter ATP-binding protein	1.4978e-21
sigF	2.83072	1.50117	492.017	173.807	RNA polymerase sigma-F factor	1.71659e-06
CD630_14760	2.82741	1.49948	1271.91	449.843	signaling protein	1.97065e-08
CD630_35700	2.82111	1.49626	286.809	101.659	peptidase	3.50326e-11
mviN	2.81397	1.49261	353.226	125.519	transmembrane virulence factor	3.10156e-45
CD630_08220	2.80714	1.4891	46.4773	16.5504	multidrug family ABC transporter ATP-binding protein	3.70862e-10
spoIIAB	2.80298	1.48696	354.956	126.629	anti-sigma F factor	0.000193044
oppD	2.79276	1.48169	23462.4	8401.14	ABC transporter ATP-binding protein	4.87628e-13
spoVS	2.79217	1.48139	1078.05	386.093	stage V sporulation protein S	7.4213e-15
CD630_16300	2.76778	1.46873	57.0204	20.5951	membrane protein	7.89064e-24
CD630_10390	2.7565	1.46284	309.395	112.236	hypothetical protein	3.02966e-12
CD630_24920	2.75203	1.4605	5895.48	2142.22	sporulation-associated two-component sensor histidine kinase spo0A	5.78146e-28
