# Supplementary material for: Pleiotropic roles of Clostridium difficile sin locus
Source: PLoS Pathog. 2018 Mar 12;14(3):e1006940. doi: 10.1371/journal.ppat.1006940 (PMC5864091; doi:10.1371/journal.ppat.1006940)
Supplement: S7 Table — (XLSX) [file ppat.1006940.s019.xlsx]

## Sheet: Sheet1
Gene Name	Real Fold Change	Log2 Fold Change	Expression -Parent	Expression- Mutant	Function (Known or Predicted)	adj. p value
CD630_11870	0.000628615	-10.6355	0	15.898	hypothetical protein	3.74627e-11
eutM	0.001708	-9.19348	0.190393	117.316	ethanolamine carboxysome structural protein	9.54751e-10
ermB	0.00347191	-8.17006	4.47945	1293.07	ribosomal RNA adenine N-6-methyltransferase	4.61e-14
CD630_21690	0.00590744	-7.40325	9.67304	1639.12	iron-sulfur binding protein	1.92421e-05
hcp	0.00595031	-7.39282	91.5932	15394.7	hybrid cluster protein	3.79943e-12
eutC	0.00605067	-7.36869	2.16667	359.73	ethanolamine ammonia-lyase small subunit	8.81924e-15
eutT	0.0075088	-7.0572	0.432253	58.8879	ethanolamine corrinoid cobalamin adenosyltransferase	3.45631e-26
CD630_23240	0.00772813	-7.01566	63.5912	8229.82	sugar-phosphate dehydrogenase	9.53567e-11
CD630_23230	0.00870199	-6.84444	96.4317	11082.7	sugar-phosphate dehydrogenase	4.61436e-12
eutB	0.0102509	-6.6081	8.34584	815.121	ethanolamine ammonia lyase large subunit	1.25769e-13
eutA	0.0118547	-6.3984	4.17648	353.139	reactivating factor for ethanolamine ammonia lyase	3.0457e-05
eutE	0.0149494	-6.06377	6.14563	411.754	ethanolamine acetaldehyde oxidoreductase	1.42785e-09
eutK	0.0158481	-5.97955	4.9297	311.681	ethanolamine carboxysome structural protein	9.23786e-12
CD630_32770	0.0159173	-5.97326	1.15071	72.9111	PTS system mannose/fructose/sorbose transporter subunit IIC	1.57807e-29
CD630_11880	0.0165478	-5.91722	0.579529	35.6159	gamma-glutamyl-gamma-aminobutyrate hydrolase	4.27299e-10
CD630_23250	0.0168906	-5.88764	152.684	9040.15	PTS system fructose/mannitol family transporter subunit IIC	1.83377e-45
CD630_15460	0.0195598	-5.67596	154.063	7876.98	channel-forming hemolysin	5.98823e-09
CD630_19210	0.022898	-5.44863	0.964491	42.5478	ethanolamine utilization protein	5.23977e-05
CD630_23260	0.0233925	-5.41781	103.128	4409	PTS system fructose/mannitol family transporter subunit IIB	7.9678e-13
CD630_32760	0.0267402	-5.22484	1.43986	54.2102	PTS system mannose/fructose/sorbose transporter subunit IID	7.43936e-19
eutL	0.0271632	-5.2022	1.3578	50.3449	ethanolamine utilization protein EutL	1.56637e-09
CD630_27970	0.0287421	-5.12069	534.968	18613.1	calcium-binding adhesion protein	5.62194e-29
CD630_19230	0.0292734	-5.09427	1.6386	56.3074	ethanolamine utilization protein	3.09355e-09
CD630_11890	0.0297751	-5.06975	3.3132	111.6	amino acid/polyamine transporter I	2.82173e-15
CD630_01900	0.0315206	-4.98756	43.2024	1370.91	membrane protein	6.73015e-08
CD630_08600	0.0333003	-4.90832	2.49893	75.3327	hypothetical protein	2.20144e-05
CD630_02930	0.0339706	-4.87957	54.2439	1597.07	bacitracin/multidrug family ABC transporter ATP-binding protein	1.69924e-14
mtlR	0.0345905	-4.85348	596.419	17242.5	PTS operon transcription antiterminator	5.84872e-06
eutG	0.0349564	-4.8383	3.49402	100.23	ethanolamine iron-dependent alcohol dehydrogenase	2.42284e-13
CD630_02920	0.0353333	-4.82283	40.1841	1137.56	HTH-type transcriptional regulator	6.35519e-08
etfB	0.0359436	-4.79812	12.6002	350.823	electron transfer flavoprotein subunit beta	3.36894e-06
CD630_02940	0.0361419	-4.79019	13.6701	378.501	bacitracin/multidrug family ABC transporter permease	3.9669e-14
eutQ	0.0372723	-4.74575	2.78514	74.9823	ethanolamine utilization protein	8.69038e-74
CD630_23270	0.0382614	-4.70797	24.5722	642.471	PTS system fructose/mannitol family transporter subunit IIA	9.58719e-32
mtlD	0.0387655	-4.68908	652.695	16837.3	mannitol-1-phosphate 5-dehydrogenase	2.54193e-15
rpiB1	0.0389246	-4.68317	12.5001	321.382	ribose-5-phosphate isomerase B	1.80935e-09
mtlF	0.0392967	-4.66945	128.336	3266.07	PTS system mannitol-specific transporter subunit IIA	5.02878e-10
CD630_30360	0.0395725	-4.65936	13.648	345.128	major facilitator superfamily transporter	1.05277e-14
CD630_08030	0.0399319	-4.64631	18.7086	468.753	acyl-CoA dehydrogenase	4.87004e-12
CD630_02921	0.0401161	-4.63967	10.6377	265.411	hypothetical protein	2.94964e-15
CD630_26990	0.0413731	-4.59516	26.7736	647.359	membrane protein	5.15804e-15
mtlA	0.0417907	-4.58067	333.803	7987.71	PTS system mannitol-specific transporter subunit IICB	1.91598e-07
xdhA	0.0419929	-4.57371	1.39674	33.4895	xanthine dehydrogenase FAD-binding subunit	1.66086e-16
CD630_19200	0.042041	-4.57206	1.87211	44.7585	propanediol utilization phosphotransacylase	7.40495e-15
CD630_20820	0.0429711	-4.54049	3.46342	80.8216	amidohydrolase	2.48402e-08
CD630_17410	0.0439058	-4.50944	48.8116	1111.95	hypothetical protein	6.37209e-13
CD630_10921	0.0440421	-4.50497	0.190393	4.54004	conjugative transposon protein	2.66943e-05
etfA	0.0441638	-4.50099	24.7861	561.446	electron transfer flavoprotein subunit alpha	3.45925e-10
CD630_08620	0.0443207	-4.49587	7.57886	171.216	PTS system lactose/cellobiose-family transporter subunit IIC	8.93184e-12
CD630_01660	0.047141	-4.40687	11.929	253.252	peptidase	1.91486e-09
CD630_26970	0.0480192	-4.38024	139.211	2899.26	peptidase	0.000419195
CD630_22830	0.0494205	-4.33875	5.2799	107.028	PTS operon transcription antiterminator	7.67146e-30
CD630_26980	0.0498122	-4.32736	20.9488	420.747	hypothetical protein	3.14129e-10
CD630_20890	0.0513931	-4.28228	17.947	349.395	metal-dependent hydrolase	1.42445e-09
CD630_22800	0.0515061	-4.27911	2.02356	39.472	PTS system fructose/mannitol family transporter subunit IIC	2.42963e-12
CD630_27960	0.0517019	-4.27364	239.311	4628.85	cell surface protein	7.79435e-28
CD630_00410	0.0521298	-4.26175	3.17722	61.1301	PTS system galactitol-specific transporter subunit IIA	8.88713e-19
CD630_32780	0.0527224	-4.24544	0.62682	12.0688	PTS system mannose/fructose/sorbose transporter subunit IIA	1.92421e-29
CD630_08020	0.0540324	-4.21003	11.7913	218.402	CoA-transferase	3.50435e-10
dpaL	0.0542676	-4.20376	7.43228	137.13	diaminopropionate ammonia-lyase	2.69328e-16
CD630_32430	0.0597627	-4.06461	287.938	4818.19	hypothetical protein	5.55586e-10
CD630_22810	0.0608452	-4.03871	2.44329	40.3102	PTS system fructose/mannitol family transporter subunit IIB	7.09707e-16
CD630_14630	0.0611682	-4.03107	31.7601	519.379	hypothetical protein	7.37993e-14
eutH	0.0625525	-3.99879	6.99221	111.931	ethanolamine utilization protein EutH	1.4181e-12
CD630_00650	0.0636078	-3.97465	488.015	7672.4	NADP-dependent dehydrogenase	2.50729e-11
ord	0.063913	-3.96775	9.85803	154.388	2,4-diaminopentanoate dehydrogenase	1.35003e-08
CD630_27370	0.0643099	-3.95881	306.929	4772.81	nitrilase/cyanide hydratase and apolipoprotein N-acyltransferase	7.71391e-09
CD630_22820	0.0647827	-3.94825	1.29258	20.097	PTS system fructose/mannitol family transporter subunit IIA	5.60304e-14
CD630_08610	0.0653752	-3.93511	0.817214	12.6433	PTS system lactose/cellobiose-family transporter subunit IIB	8.7864e-13
CD630_32750	0.0675304	-3.88832	15.8259	234.491	phosphosugar isomerase	1.11594e-12
CD630_20910	0.0691791	-3.85352	15.4009	222.759	xanthine/uracil permease	3.13854e-14
prdB	0.0704102	-3.82807	1058.39	15031.9	proline reductase	6.46119e-30
CD630_03400	0.0715619	-3.80466	362.838	5070.4	hypothetical protein	4.21764e-10
crt1	0.0728291	-3.77934	4.80035	66.0399	3-hydroxybutyryl-CoA dehydratase	1.7551e-15
ccpA	0.0734987	-3.76614	242.213	3295.59	LacI family transcriptional regulator	8.22615e-11
CD630_10800	0.0782643	-3.6755	435.935	5570.15	lipoprotein	4.2031e-16
CD630_08640	0.0785002	-3.67116	16.361	208.537	maltose-6'-phosphate glucosidase	3.49032e-23
CD630_20840	0.0792577	-3.65731	11.1627	140.957	peptidase	8.68754e-15
CD630_21151	0.0795403	-3.65217	336.69	4233.06	hypothetical protein	1.72448e-12
CD630_33680	0.0820543	-3.60728	12.7183	155.11	ribosome biogenesis GTPase RsgA	6.3486e-43
CD630_08010	0.0821041	-3.6064	16.5736	201.973	divalent anion symporter family permease	8.72939e-13
CD630_20900	0.083019	-3.59041	11.5841	139.646	xanthine/uracile permease	1.67349e-15
CD630_01650	0.0866066	-3.52938	10.2013	117.894	amino acid transporter	8.93195e-08
CD630_20830	0.0871883	-3.51972	5.09785	58.5742	D-hydantoinase	2.20271e-20
ptsG-BC	0.0881358	-3.50413	70.873	804.237	PTS system glucose-specific transporter subunit IIBC	6.43708e-15
atpC	0.0891058	-3.48834	626.562	7031.77	ATP hydrolase subunit epsilon	8.49279e-12
CD630_03410	0.0892716	-3.48565	53.5765	600.253	hypothetical protein	1.48548e-10
CD630_07990	0.0905232	-3.46557	315.1	3480.98	beta-alanine CoA-transferase	2.1961e-16
CD630_17400	0.0908746	-3.45998	28.1336	309.687	glycine/sarcosine/betaine reductase complex component B subunits alpha and beta	9.96153e-38
CD630_04900	0.0909609	-3.45861	5.88167	64.7614	sugar-phosphate dehydrogenase	1.01479e-16
CD630_24160	0.0913588	-3.45231	8.59727	94.2039	PTS operon transcription antiterminator	8.28216e-14
cooS	0.0933026	-3.42194	2561.6	27454.8	oxidoreductase Fe-S subunit	1.71677e-10
CD630_27380	0.0939949	-3.41127	186.956	1989.1	cytosine permease	6.62497e-06
CD630_00400	0.0941791	-3.40845	20.2166	214.758	PTS operon transcription antiterminator	1.26487e-09
xdhA	0.0951439	-3.39375	18.9557	199.327	xanthine dehydrogenase molybdenum binding subunit	9.33162e-13
nth	0.0960336	-3.38032	87.0965	907.032	endonuclease III	5.03555e-10
uxaA	0.0975502	-3.35771	46.6675	478.487	D-galactate dehydratase/altronate hydrolase	1.3961e-21
CD630_02860	0.0983502	-3.34593	5.04098	51.3471	PTS system mannose/fructose/sorbose transporter subunit IIA	2.475e-09
CD630_29360	0.0988721	-3.33829	25.6365	259.381	hypothetical protein	1.313e-27
CD630_32840	0.100105	-3.32042	172.929	1727.57	serine protease, HrtA family	2.39529e-09
atpD	0.100298	-3.31763	6448.69	64295.2	F0F1 ATP synthase subunit beta	2.01261e-14
prdD	0.100475	-3.31509	374.102	3723.43	proline reductase PrdD	7.74582e-11
CD630_01760	0.102775	-3.28245	9450.75	91956.3	oxidoreductase NAD/FAD binding subunit	9.37348e-11
prdE	0.102957	-3.27989	264.134	2565.56	proline reductase PrdE	1.47562e-07
CD630_36140	0.103168	-3.27693	382.618	3708.78	hypothetical protein	5.50344e-17
fliG	0.104369	-3.26023	5.05056	48.4771	flagellar motor switch protein FliG	1.9242e-22
CD630_02840	0.105036	-3.25105	7.5022	71.5104	PTS system mannose/fructose/sorbose transporter subunit IIA	5.69445e-06
eutS	0.107338	-3.21976	3.64964	34.0845	ethanolamine carboxysome structural protein	1.53051e-14
tkt	0.107479	-3.21787	931.817	8669.81	transketolase	4.80483e-15
CD630_21340	0.107934	-3.21178	64.0761	593.743	signaling protein	3.82167e-12
CD630_29370	0.108164	-3.20871	8.99353	83.2298	hypothetical protein	1.28362e-44
prdA	0.108934	-3.19847	2437.01	22371.5	D-proline reductase PrdA	2.67219e-22
ptsG-A	0.109657	-3.18893	27.181	247.954	PTS system glucose-specific transporter subunit IIA	2.31502e-16
cooS	0.1099	-3.18574	13136.2	119529	carbon monoxide dehydrogenase	2.43746e-05
gpmI	0.113885	-3.13435	724.861	6364.94	phosphoglyceromutase	8.63843e-12
CD630_24170	0.114879	-3.12181	22.7707	198.292	PTS system glucitol/sorbitol-specific transporter subunit IIB	1.22176e-11
CD630_17940	0.11723	-3.09258	5.07158	43.3369	hypothetical protein	8.67298e-08
CD630_25400	0.117713	-3.08666	298.423	2535.25	coenzyme A disulfide reductase	1.46871e-09
fliH	0.1181	-3.08191	11.594	98.245	flagellar assembly protein FliH	1.82699e-17
fliF	0.118102	-3.0819	16.2192	137.408	flagellar MS-ring protein	3.27699e-05
CD630_29440	0.119169	-3.06892	78.7351	660.776	recombination function protein	1.83991e-26
tkt	0.119818	-3.06109	319.438	2666.11	transketolase	6.15098e-17
CD630_30380	0.122163	-3.03312	169.776	1389.82	hypothetical protein	5.46652e-37
CD630_29450	0.123208	-3.02083	60.5674	491.657	bacteriophage resistance protein	7.88161e-11
CD630_24870	0.123469	-3.01778	22.0965	179.034	PTS system fructose-like transporter subunit IIB	8.46644e-42
CD630_24860	0.125211	-2.99757	66.7765	533.381	PTS system fructose-like transporter subunit IIC	3.50377e-16
CD630_15430	0.125328	-2.99622	8.26255	65.9973	FMN-dependent NADH-azoreductase	9.60582e-10
CD630_02880	0.12556	-2.99356	37.1457	295.911	PTS system mannose/fructose/sorbose transporter subunit IIC	6.4753e-10
CD630_20860	0.127533	-2.97105	18.5001	145.13	NAD(P)H-dependent FMN reductase	8.11315e-28
CD630_04970	0.127846	-2.96752	47.1108	368.564	conjugative transposon protein	3.02424e-14
hadI	0.130099	-2.94232	40807.1	313661	activator of 2-hydroxyisocaproyl-CoA dehydratase	5.60948e-33
srlM	0.130661	-2.9361	21.3913	163.783	sorbitol operon activator protein	2.44344e-27
CD630_07500	0.131081	-2.93147	93.427	712.807	amino acid family ABC transportersubstrate-binding protein	4.39609e-12
clpP1	0.131536	-2.92647	2016.06	15327.1	ATP-dependent Clp protease proteolytic subunit 1	6.19118e-10
rph	0.131873	-2.92277	1143.98	8674.94	bifunctional tRNA nucleotidyltransferase/nucleoside-triphosphatase	5.24727e-10
ortB	0.132016	-2.92122	15.1756	115.019	2-amino-4-ketopentanoate thiolase subunit beta	1.0136e-10
CD630_32380	0.133549	-2.90456	584.951	4380.12	proline reductase PrdE-like protein	1.09027e-09
CD630_10780	0.134594	-2.89332	7.67467	57.0854	PTS system mannose/fructose/sorbose transporter subunit IID	5.46495e-21
adhE	0.134702	-2.89215	18536.2	137609	bifunctional acetaldehyde-CoA/alcohol dehydrogenase	1.52269e-39
CD630_29380	0.134782	-2.8913	6.52505	48.4761	hypothetical protein	1.40336e-15
CD630_20870	0.135205	-2.88678	25.7354	190.407	xanthine dehydrogenase	8.08932e-42
CD630_33070	0.135733	-2.88115	195.161	1437.89	phosphoesterase	2.45162e-13
bglA	0.136047	-2.87782	37.8394	278.198	6-phospho-beta-glucosidase	2.53941e-14
hadB	0.136292	-2.87522	60320.7	442583	subunit of oxygen-sensitive 2-hydroxyisocaproyl-CoA dehydratase B	5.06332e-05
CD630_10940	0.137437	-2.86316	13.1587	95.8062	RNA polymerase sigma factor	2.86083e-09
CD630_07980	0.138309	-2.85403	69.6965	503.979	membrane protein	3.00078e-07
CD630_24130	0.138931	-2.84756	108.754	782.856	NAD(P)-binding protein	6.54214e-12
rplX	0.141259	-2.82358	38.3766	271.735	50S ribosomal protein L24	3.95277e-09
CD630_02890	0.141392	-2.82223	75.4455	533.651	PTS system mannose/fructose/sorbose transporter subunit IID	3.36952e-10
CD630_24180	0.143014	-2.80577	5.85525	41.0016	PTS system glucitol/sorbitol-specific transporter subunit IIC	6.97257e-08
23s rRNA	0.143954	-2.79633	786.6	5464.32		1.51318e-25
CD630_29460	0.144044	-2.79542	44.8384	311.342	hypothetical protein	3.63702e-16
clpX	0.147441	-2.76179	4675.15	31708.7	ATP-dependent protease ATP-binding subunit ClpX	1.79906e-14
rpe	0.149984	-2.73712	14.4471	96.3813	ribulose-phosphate 3-epimerase	1.13524e-08
tpi	0.15021	-2.73495	175.46	1168.16	triosephosphate isomerase	6.83566e-20
CD630_04960	0.150238	-2.73468	23.7573	158.187	conjugative transposon protein	1.51931e-07
rbsA	0.151111	-2.72632	178.164	1179.08	ribose-specific ABC transporter ATP-binding protein	2.7552e-05
acdB	0.151494	-2.72266	65496.3	432334	acyl-CoA dehydrogenase	4.69032e-40
CD630_24880	0.152047	-2.71741	3.35509	22.1219	PTS system fructose-like transporter subunit IIA	1.6141e-09
srlR	0.153205	-2.70647	138.095	901.433	PTS operon transcription antiterminator	0.00300867
rpsH	0.154118	-2.6979	33.0882	214.749	30S ribosomal protein S8	7.20736e-14
srlEa	0.1557	-2.68316	46.5623	299.106		7.12826e-16
atpG	0.157801	-2.66383	2381.9	15094.4	F1 ATP synthase subunit gamma	1.25959e-15
hadA	0.158153	-2.66061	77696.1	491271	isocaprenoyl-CoA:2-hydroxyisocaproate CoA-transferase	1.09065e-09
CD630_32320	0.160197	-2.64208	6806.5	42488.3	hypothetical protein	1.92146e-15
pgk	0.160813	-2.63655	445.571	2770.8	phosphoglycerate kinase	5.74807e-15
CD630_20780	0.162778	-2.61903	12.393	76.1857	S-adenosylhomocysteine deaminase	4.09459e-45
CD630_30940	0.163165	-2.61559	16.6765	102.258	sigma-54 dependent transcriptional regulator	6.0563e-12
dnaJ	0.163358	-2.61389	2836.5	17363.8	chaperone protein DnaJ	2.26964e-16
CD630_12800	0.163682	-2.61103	385.763	2356.83	NifU-like protein	1.60892e-16
uxaA	0.164353	-2.60513	5.79961	35.3384	carbohydrate hydrolase, SAF domain-containing protein	7.01702e-10
uvrC	0.164827	-2.60097	251.269	1524.49	Exconuclease ABC subunit C	4.30748e-44
CD630_24890	0.165056	-2.59897	15.0075	90.9744	PTS operon transcription antiterminator	2.3495e-07
CD630_00511	0.165139	-2.59825	4.8614	29.4888	hypothetical protein	6.24327e-09
CD630_29470	0.165696	-2.59339	8.2403	49.7819	hypothetical protein	5.04346e-15
rplE	0.166022	-2.59055	44.6109	268.755	50S ribosomal protein L5	2.13674e-09
CD630_04130	0.167506	-2.57772	1.28841	7.74142	single-strand DNA-binding protein	5.42667e-15
rpsQ	0.168376	-2.57024	17.1426	101.861	30S ribosomal protein S17	2.60945e-19
CD630_07390	0.168409	-2.56996	47.1922	280.273	hypothetical protein	1.96542e-18
rplR	0.168876	-2.56596	14.92	88.3981	50S ribosomal protein L18	1.67391e-11
serS1	0.169697	-2.55897	2958.83	17436	seryl-tRNA ligase	3.58511e-05
eutV	0.16983	-2.55783	45.8307	269.911	ethanolamine specific two-component response regulator	2.18681e-30
CD630_00430	0.170576	-2.55151	17.1653	100.68	PTS system galactitol-specific transporter subunit IIC	8.88252e-09
CD630_23680	0.172808	-2.53276	96.7537	559.94	hypothetical protein	0.000145971
CD630_25100	0.173262	-2.52898	10.5209	60.77	PTS system glucose-like transporter subunit IIBC	4.98924e-05
CD630_25680	0.173343	-2.5283	29.1874	168.427	PTS system mannose-specfic transporter subunit IIC	1.22869e-18
CD630_07840	0.174834	-2.51594	240.78	1377.24	N-acetylmuramoyl-L-alanine amidase	1.08461e-18
fhuC	0.177297	-2.49576	42.4794	239.641	ferrichrome-specific ABC transporter ATP-binding protein	3.6141e-21
flgB	0.177969	-2.4903	2.05833	11.6118	flagellar basal-body rod protein FlgB	5.14503e-10
CD630_15680	0.178474	-2.48621	490.438	2748	hypothetical protein	3.81099e-32
CD630_30400	0.178918	-2.48263	114.782	641.579	hypothetical protein	1.50289e-05
rbsB	0.17967	-2.47658	166.346	925.89	ribose-specific ABC transporter substrate-binding protein	5.09497e-09
hadC	0.18048	-2.47009	31528.3	174691	subunit of oxygen-sensitive 2-hydroxyisocaproyl-CoA dehydratase C	3.83545e-11
23s rRNA	0.18185	-2.45918	5.78745	31.8704		2.39894e-10
rbsK	0.182263	-2.45591	238.402	1308.06	PfkB family ribokinase	1.27828e-08
5s rRNA	0.183775	-2.44399	77.1001	419.58		1.37075e-09
rbsC	0.184361	-2.43939	72.9945	395.976	ribose-specific ABC transporter permease	1.69349e-14
CD630_30390	0.18501	-2.43432	282.463	1526.79	ATPase	2.53693e-17
CD630_29430	0.185418	-2.43115	161.646	871.839	replication protein	0.000118861
tRNA-Val	0.186799	-2.42044	92.4638	495.034		1.72088e-15
CD630_04980	0.187765	-2.413	275.244	1465.94	cell-division FtsK/SpoIIIE-family protein	0.00017029
rplF	0.18793	-2.41174	46.6625	248.341	50S ribosomal protein L6	4.52378e-10
CD630_14740	0.188836	-2.40479	25072.7	132775	rubrerythrin	8.60587e-15
gapA	0.189012	-2.40345	743.918	3935.88	glyceraldehyde-3-phosphate dehydrogenase	1.539e-14
CD630_19300	0.189829	-2.39723	37.3735	196.923	hypothetical protein	6.39974e-09
CD630_02870	0.189927	-2.39648	8.29732	43.7294	PTS system mannose/fructose/sorbose transporter subunit IIB	6.99954e-10
srlD	0.190083	-2.3953	64.0325	336.909	sorbitol-6-phosphate dehydrogenase	1.76859e-14
CD630_09480	0.190622	-2.39121	2.69203	14.1648	major capsid protein	2.57797e-09
CD630_29160	0.190622	-2.39121	2.69203	14.1648	major capsid protein	0.000175776
CD630_01420	0.190713	-2.39052	10067.4	52788	RNA-binding protein	2.01676e-15
prdF	0.190841	-2.38956	3702.29	19399.9	proline racemase	2.01268e-14
rplP	0.191592	-2.38389	120.15	627.158	50S ribosomal protein L16	4.83424e-25
rplN	0.19314	-2.37228	66.2918	343.273	50S ribosomal protein L14	0.000217884
flgD	0.193402	-2.37032	6.10963	31.632	basal-body rod modification protein FlgD	1.68993e-05
23s rRNA	0.193716	-2.36798	1165.21	6015.08		8.69054e-12
nfo	0.193882	-2.36675	285.393	1472.03	endonuclease IV	4.88394e-16
CD630_04910	0.193962	-2.36616	8.61288	44.4466	PTS system mannose/fructose/sorbose transporter subunit IIA	1.20356e-11
CD630_04930	0.199443	-2.32595	21.1604	106.137	PTS system mannose/fructose/sorbose transporter subunit IIC	0.000493695
eutP	0.200274	-2.31995	15.3603	76.7361	ethanolamine utilization protein	3.85393e-07
CD630_23050	0.201031	-2.31451	87.6549	436.067	pilin protein	2.17684e-11
scrR	0.201078	-2.31418	655.68	3260.87	LacI family transcriptional regulator	1.24796e-12
CD630_20460	0.201557	-2.31074	133.293	661.355	hypothetical protein	0.000212278
CD630_28740	0.203311	-2.29824	49.1492	241.783	MATE family drug/sodium antiporter	3.48049e-10
CD630_13640	0.203328	-2.29812	3.80527	18.7541	XkdM-like protein	3.33057e-09
CD630_31010	0.204148	-2.29231	22.4593	110.054	PTS system glucose-like transporter subunit IIBC	2.1439e-14
argE	0.205818	-2.28056	82.1372	399.115	acetylornithine deacetylase ArgE	1.5751e-09
CD630_02850	0.209629	-2.25409	9.52577	45.4787	PTS system mannose/fructose/sorbose transporter subunit IIB	2.11387e-07
CD630_28310	0.210808	-2.246	374.808	1778	adhesin	5.00504e-05
iscS2	0.210972	-2.24488	1104.59	5235.77	cysteine desulfurase	3.97854e-05
tig	0.211744	-2.23961	2976.13	14055.3	trigger factor	1.02252e-26
nrdF	0.21363	-2.22681	40.4244	189.263	ribonucleoside-diphosphate reductase subunit beta	7.21464e-12
CD630_05100	0.214402	-2.22161	215.852	1006.8	RNA polymerase sigma factor	5.91985e-17
rpsC	0.215526	-2.21407	252.944	1173.65	30S ribosomal protein S3	2.51332e-13
CD630_32460	0.216537	-2.20732	8864.22	40936.4	surface protein	1.40158e-16
hprK	0.216749	-2.2059	262.315	1210.26	HPr kinase/phosphorylase	1.21741e-09
CD630_23670	0.216769	-2.20577	466.322	2151.27	multidrug family ABC transporter permease	1.03927e-08
CD630_05000	0.216852	-2.20522	12.7181	58.6849	antirestriction protein	1.14155e-10
srlA	0.2176	-2.20025	17.4285	80.1302	PTS system glucitol/sorbitol-specific transporter subunit IIC	0.000761808
etfB1	0.217701	-2.19958	79632	365786	electron transfer flavoprotein subunit beta	1.65911e-05
rpsE	0.218696	-2.193	55.0839	251.91	30S ribosomal protein S5	5.41962e-12
xynA	0.219332	-2.18881	589.606	2688.22	PTS system xyloside-specific transporter subunit IIA	2.15079e-09
CD630_24850	0.219996	-2.18445	12.8431	58.4143	Xaa-Pro aminopeptidase	4.4785e-17
CD630_02900	0.22301	-2.16482	74.7334	335.148	hypothetical protein	8.28514e-05
etfA1	0.225395	-2.14948	107535	477098	electron transfer flavoprotein subunit alpha	4.22453e-05
flgC	0.227669	-2.13499	4.89076	21.5158	flagellar basal-body rod protein FlgC	8.22411e-10
acoB	0.229043	-2.12631	52.4224	228.909	acetoin dehydrogenase E1 component subunit beta	2.15267e-09
uvrB	0.230524	-2.11701	416.622	1807.31	excinuclease ABC subunit B	0.000837476
rpsK	0.231047	-2.11374	138.516	599.547	30S ribosomal protein S11	2.30092e-06
kdgT1	0.232707	-2.10341	11.8315	50.8759	2-keto-3-deoxygluconate permease	7.17028e-07
CD630_05020	0.233889	-2.0961	56.6184	242.107	ATPase	3.03025e-10
eutW	0.234581	-2.09184	108.624	463.09	ethanolamine specific two-component sensor histidine kinase	1.65724e-09
mcsB	0.234644	-2.09145	2704.41	11525.6	ATP:guanido phosphotransferase	1.27781e-08
CD630_26700	0.234696	-2.09114	30.6759	130.738	ABC transporter ATP-binding protein	4.50776e-11
groL	0.23484	-2.09025	3430.86	14609.3	60 kDa chaperonin	2.5588e-14
23s rRNA	0.235004	-2.08924	1436.36	6112.1		1.90396e-14
glgC	0.235176	-2.08818	1861.42	7915.02	glucose-1-phosphate adenyl transferase	0.00032831
grdE	0.235728	-2.08481	18872.5	80060.8	glycine reductase complex component B subunits alpha and beta	1.44904e-08
pfkA	0.236282	-2.08142	723.182	3060.71	6-phosphofructokinase	1.2244e-08
clpC	0.236733	-2.07867	17419.2	73581.7	class III stress response-related ATPase	7.95322e-23
CD630_29480	0.237019	-2.07692	85.2626	359.761	hypothetical protein	2.16078e-06
CD630_11250	0.23713	-2.07625	17807.1	75094.6	nitroreductase-family protein	1.54284e-15
glgD	0.237551	-2.07369	986.714	4153.73	glycogen biosynthesis protein	8.01874e-09
CD630_15420	0.237794	-2.07222	884.311	3718.84	hypothetical protein	0.000274505
CD630_25171	0.238266	-2.06936	26.268	110.278	hypothetical protein	2.01094e-11
CD630_23630	0.240374	-2.05665	299.767	1247.12	hypothetical protein	1.04227e-05
CD630_23180	0.241984	-2.04702	327.928	1355.19	phosphohexomutase	8.02054e-11
CD630_26691	0.243135	-2.04017	160.078	658.423	Na(+)/H(+) antiporter	2.32713e-09
CD630_16230	0.243437	-2.03838	41771.8	171592	oxidoreductase	4.99376e-10
CD630_20980	0.244266	-2.03347	26.3958	108.092	hypothetical protein	5.16556e-15
CD630_28300	0.244663	-2.03113	3621.75	14803.1	hypothetical protein	4.04362e-13
atpA	0.246548	-2.02006	3120.2	12655.6	F1 ATPase subunit alpha	4.35106e-25
rplO	0.246824	-2.01844	153.392	621.494	50S ribosomal protein L15	3.61303e-09
CD630_34140	0.250207	-1.99881	11.2327	44.9235	sugar family ABC transporter substrate-binding protein	2.52908e-10
CD630_26040	0.250529	-1.99695	197.122	786.853	hypothetical protein	3.93878e-11
CD630_10770	0.25184	-1.98942	11.5955	46.0731	PTS system mannose/fructose/sorbose transporter subunit IIC	6.66395e-10
23s rRNA	0.252493	-1.98569	1881.53	7451.85		9.77853e-05
rbsR	0.252597	-1.98509	193.171	764.768	LacI family transcriptional regulator	5.46231e-09
pyk	0.253215	-1.98157	1303.54	5148	pyruvate kinase	3.65423e-16
CD630_06052	0.254063	-1.97674	124.698	490.846	hypothetical protein	1.22341e-15
CD630_04940	0.254183	-1.97606	33.0722	130.141	PTS system mannose/fructose/sorbose transporter subunit IID	8.2219e-08
CD630_03040	0.254669	-1.9733	82.0673	322.28	hypothetical protein	6.70335e-16
CD630_07170	0.254997	-1.97145	879.822	3450.35	bifunctional carbon monoxide dehydrogenase	3.34321e-10
dnaK	0.255673	-1.96763	26994	105580	molecular chaperone DnaK	2.77266e-22
eno	0.255762	-1.96713	3955.8	15466.7	enolase	1.08582e-15
CD630_04490	0.257258	-1.95871	6.6017	25.6907	NhaA family Na+/H+ antiporter	4.40992e-10
CD630_17970	0.257513	-1.95728	57261.2	222362	coenzyme A disulfide reductase	1.1014e-06
CD630_26050	0.257913	-1.95505	668.865	2593.41		4.52703e-10
infB	0.258245	-1.95319	1475.12	5712.13	translation initiation factor IF-2	6.99816e-13
gloA	0.258575	-1.95135	44.8761	173.581	lactoylglutathione lyase	3.97069e-05
thrS	0.258829	-1.94993	4838.28	18693	threonyl-tRNA ligase	9.06904e-09
5s rRNA	0.259079	-1.94853	34.7943	134.328		5.02863e-15
flgE	0.260902	-1.93842	13.045	50.0279	flagellar hook protein FlgE	0.000498397
fliK	0.261522	-1.935	6.63229	25.3886	flagellar hook-length control protein FliK	1.03021e-10
CD630_32150	0.261877	-1.93304	29.8381	113.968	glycine betaine/carnitine/choline ABC transporter ATP-binding protein	8.30594e-10
fliD	0.263944	-1.9217	73.0574	276.819	flagellar hook-associated protein 2 FliD	5.08868e-09
CD630_31830	0.264371	-1.91937	108.956	412.16	peptidase	3.64444e-05
CD630_31890	0.26461	-1.91806	370.597	1400.57	NADPH-dependent FMN reductase	1.14151e-08
CD630_23660	0.265704	-1.91211	273.399	1028.99	hypothetical protein	2.48621e-10
uraA	0.267226	-1.90387	35.7963	133.983	uracil-specific ABC transporter permease	1.38694e-12
CD630_32160	0.267282	-1.90356	59.3758	222.174	glycine betaine/carnitine/choline ABC transporter permease	9.50685e-06
bglF	0.267382	-1.90303	8.50995	31.8544	PTS system beta-glucoside-specific transporter subunit IIABC	2.3471e-12
CD630_15700	0.268799	-1.8954	2126.03	7909.41	hypothetical protein	6.973e-10
CD630_17960	0.268994	-1.89435	36504.6	135708	nitrite and sulfite reductase subunit	8.85344e-13
pyrD	0.269305	-1.89269	89.6593	332.956	dihydroorotate dehydrogenase 1B	4.00829e-10
cls	0.272229	-1.87711	48.0138	176.399	cardiolipin synthetase 1	1.35924e-09
tRNA-Thr	0.273065	-1.87268	14.0748	51.5703		1.16252e-05
tRNA-Thr	0.273065	-1.87268	14.0748	51.5703		1.19702e-09
tRNA-Thr	0.273065	-1.87268	14.0748	51.5703		4.72908e-14
tRNA-Thr	0.273065	-1.87268	14.0748	51.5703		4.78974e-22
tRNA-Thr	0.273065	-1.87268	14.0748	51.5703		8.64719e-33
atpF	0.273363	-1.87111	1538.74	5628.96	F0 ATP synthase subunit B	1.96651e-09
rplW	0.273454	-1.87063	82.3464	301.161	50S ribosomal protein L23	3.89952e-45
CD630_35120	0.274599	-1.8646	371.792	1353.97	type IV pilus transporter system	1.13487e-12
carA	0.274751	-1.8638	144.92	527.484	carbamoyl phosphate synthase small subunit	3.70598e-14
tRNA-Val	0.275026	-1.86236	81.8545	297.651		0.000513419
tRNA-Val	0.275026	-1.86236	81.8545	297.651		0.000209114
tRNA-Val	0.275026	-1.86236	81.8545	297.651		1.67238e-23
oraE	0.275454	-1.86012	16.1205	58.5496	D-ornithine aminomutase E component	7.37259e-15
CD630_34080	0.276189	-1.85627	522.723	1892.66	DNA mismatch repair ATPase MutS	0.0001213
CD630_17292	0.278041	-1.84663	53.706	193.184	hypothetical protein	2.40331e-05
CD630_32360	0.278729	-1.84307	1308.66	4695.11	membrane protein	3.32554e-13
CD630_23650	0.281551	-1.82853	2565.01	9110.31	nitrate/sulfonate/taurine ABC transporter substrate-binding protein	3.9487e-05
mcsA	0.281753	-1.8275	1041.78	3697.53	activator of protein kinase McsB	8.80308e-16
carB2	0.281769	-1.82742	779.249	2765.59	carbamoyl phosphate synthase large subunit	2.06703e-33
23s rRNA	0.282478	-1.82379	6054.83	21434.7		5.81554e-14
flgK	0.285393	-1.80898	25.4018	89.0315	flagellar hook-associated protein FlgK	6.31714e-06
rplD	0.287891	-1.7964	175.799	610.668	50S ribosomal protein L4	8.69306e-08
pyrD	0.289635	-1.78769	24.0328	83.0008	dihydroorotate dehydrogenase catalytic subunit	7.11489e-21
CD630_17680	0.289973	-1.78601	290.731	1002.64	membrane protein	1.23559e-10
CD630_23590	0.290414	-1.78382	64.2179	221.15	HAD superfamily hydrolase	1.52342e-10
glgA	0.290561	-1.78308	1850.69	6369.4	glycogen synthase	6.06793e-07
CD630_21150	0.292678	-1.77261	553.765	1892.08	copper-transporting P-type ATPase	3.46387e-11
16s rRNA	0.293616	-1.768	754.18	2568.61		1.53154e-09
16s rRNA	0.293616	-1.768	754.18	2568.61		5.10186e-20
pro)	0.295983	-1.75641	10265.1	34681.4	prolyl-tRNA ligase	2.26832e-10
CD630_24270	0.297554	-1.74877	8.12902	27.3431	flavodoxin/ferredoxin oxidoreductase subunit gamma	2.87718e-15
16s rRNA	0.299818	-1.73784	496.014	1654.4		0.000264726
16s rRNA	0.299818	-1.73784	496.014	1654.4		0.000110729
16s rRNA	0.299818	-1.73784	496.014	1654.4		4.96802e-08
16s rRNA	0.299818	-1.73784	496.014	1654.4		4.54628e-16
CD630_36100	0.300753	-1.73335	236.068	784.946	hypothetical protein	8.61618e-05
trxB	0.300856	-1.73286	9138.46	30374.9	thioredoxin-disulfide reductase	1.03318e-09
grdB	0.301133	-1.73153	47554.6	157919	glycine reductase complex component B subunit gamma	0.000148285
CD630_27520	0.301159	-1.7314	1454.21	4828.73	hypothetical protein	2.88396e-21
uvrA	0.301395	-1.73027	581.638	1929.85	excinuclease ABC subunit A	2.62396e-10
CD630_05070	0.302109	-1.72686	25.3909	84.0688	conjugative transposon protein	8.88006e-06
rplV	0.304277	-1.71654	24.7879	81.4879	50S ribosomal protein L22	3.36029e-16
CD630_31900	0.305301	-1.7117	118.883	389.418	MerR family transcriptional regulator	1.14635e-24
CD630_05940	0.305637	-1.71011	210.257	687.954	hypothetical protein	1.30901e-12
CD630_15410	0.307032	-1.70354	491.791	1601.78	MATE family drug/sodium antiporter	4.20734e-19
rplB	0.307931	-1.69932	328.605	1067.16	50S ribosomal protein L2	8.06998e-14
xynB	0.308042	-1.6988	201.452	654	PTS system xyloside-specific transporter subunit IIB	1.12241e-07
23s rRNA	0.308611	-1.69614	582.661	1888.04		3.97595e-54
nrdE	0.308658	-1.69592	157.608	510.645	ribonucleoside-diphosphate reductase subunit alpha	1.64018e-09
rimI	0.310067	-1.68935	77.9633	251.462	alanine acetyltransferase	0.000113982
CD630_13480	0.310556	-1.68707	136.629	439.971	lipoprotein	1.03116e-13
CD630_31820	0.310739	-1.68622	213.962	688.579	D-aminoacylase	8.32421e-12
CD630_23620	0.311026	-1.68489	494.318	1589.34	hypothetical protein	4.70689e-10
CD630_31810	0.311147	-1.68433	63.0529	202.668	chlorohydrolase/aminohydrolase	6.23826e-13
CD630_01530	0.311244	-1.68388	585.263	1880.42	4-hydroxyphenylacetate decarboxylase catalytic subunit HpdB	9.2132e-15
CD630_01640	0.311793	-1.68134	12.5487	40.269	membrane protein	1.01952e-09
xynD	0.311971	-1.68052	308.53	988.992	PTS system xyloside-specific transporter subunit IID	7.50339e-10
CD630_13740	0.312049	-1.68015	33.4656	107.267	beta-lactamase-inhibitor protein II	2.18179e-06
CD630_31290	0.313521	-1.67336	51.9555	165.738	glycosyl hydrolase/phosphorylase	1.53221e-18
CD630_20190	0.317107	-1.65696	75.8431	239.194	transporter drug resistance	2.15566e-14
xpt	0.317229	-1.6564	34.189	107.795	xanthine phosphoribosyltransferase	2.19256e-09
CD630_33100	0.317692	-1.6543	662.511	2085.41	D-isomer specific 2-hydroxyacid dehydrogenase	8.85332e-05
proC	0.318625	-1.65007	4566.87	14333.1	pyrroline-5-carboxylate reductase	2.51711e-05
CD630_31770	0.318815	-1.64921	22.5182	70.6522	xanthine dehydrogenase	9.17437e-15
CD630_05950	0.31957	-1.6458	56.0325	175.358	ParB-like nuclease	4.4938e-10
grdA	0.320272	-1.64263	15377	48012.2	glycine/sarcosine/betaine reductase complex protein A	2.5215e-36
CD630_05030	0.321724	-1.6361	74.0607	230.22	membrane protein	0.000250444
16s rRNA	0.323781	-1.62691	502.736	1552.73		7.34965e-12
16s rRNA	0.323781	-1.62691	502.736	1552.73		1.06626e-14
16s rRNA	0.323781	-1.62691	502.736	1552.73		1.23165e-15
trxB3	0.323845	-1.62662	13122.9	40522.1	thioredoxin reductase 3	7.61144e-10
fliC	0.324378	-1.62425	577.221	1779.49	flagellin C	2.46788e-11
trxA2	0.325186	-1.62066	3659.44	11253.4	thioredoxin 2	1.81442e-08
dnaF	0.325637	-1.61866	671.464	2062.02	PolC-type DNA polymerase III	3.67726e-08
gene2938 CD630_27110	0.326323	-1.61563	89.7183	274.957	LysR family transcriptional regulator	4.08694e-10
CD630_29300	0.327742	-1.60937	100.683	307.224	anti-repressor protein	1.65714e-16
motA	0.330382	-1.59779	24.3722	73.7901	flagellar motor rotation protein MotA	1.64027e-10
rpsD	0.331449	-1.59314	220.617	665.634	30S ribosomal protein S4	4.94795e-13
CD630_05490	0.332824	-1.58717	50.3907	151.423	hypothetical protein	1.65467e-08
gapN	0.333618	-1.58373	65.4415	196.177	glyceraldehyde-3-phosphate dehydrogenase	6.2616e-07
feoB	0.333808	-1.58291	1566.19	4691.91	ferrous iron transport protein B	4.46492e-05
CD630_32920	0.334452	-1.58013	7.54409	22.5764	hypothetical protein	6.21584e-11
CD630_06060	0.334515	-1.57986	12991.1	38835.7	hypothetical protein	0.000561573
prdC	0.334748	-1.57885	707.68	2114.09	electron transfer protein	2.49616e-37
CD630_23610	0.336147	-1.57284	806.208	2398.4	nitrate/sulfonate/taurine ATP-binding protein	5.75616e-23
pyrK	0.336157	-1.57279	58.4293	173.835	dihydroorotate dehydrogenase electron transfer subunit	3.85279e-14
CD630_03650	0.336503	-1.57131	27.5405	81.8628	multidrug family ABC transporter permease	6.37481e-10
rpmE	0.337498	-1.56705	3162.55	9370.58	50S ribosomal protein L31	0.05
CD630_08810	0.337723	-1.56609	3146.76	9317.59	protein modulating protease activity	1.63357e-15
rplL	0.337799	-1.56576	197.126	583.579	50S ribosomal protein L7/L12	2.73384e-18
CD630_27860	0.33822	-1.56397	469.627	1388.55	cell surface protein	8.48419e-06
fusA	0.339006	-1.56062	1874.48	5529.37	elongation factor G	4.9683e-15
CD630_05101	0.339514	-1.55846	53.8708	158.69	conjugative transposon protein	2.03609e-09
CD630_18010	0.339568	-1.55823	772.51	2274.99	membrane protein	3.33722e-06
bcp	0.339799	-1.55725	142.103	418.218	thiol peroxidase	1.78376e-33
CD630_31670	0.340591	-1.55389	3785.17	11113.6	phosphatidylethanolamine-binding regulatory protein	9.55114e-14
CD630_03160	0.342829	-1.54444	76.4564	223.035	ABC transporter permease	4.11506e-10
CD630_29410	0.342953	-1.54392	36.7109	107.063	single-strand DNA-binding protein	6.14108e-18
XdhC	0.343163	-1.54303	12.3001	35.8625	xanthine dehydrogenase iron-sulfur binding subunit XdhC3	0.000196344
rpsS	0.34505	-1.53512	24.1744	70.0795	30S ribosomal protein S19	1.11597e-09
23s rRNA	0.345145	-1.53473	4014.88	11632.5		3.42994e-15
rbo	0.345168	-1.53463	15156.7	43911	rubredoxin oxidoreductase	1.24825e-09
prlA	0.34573	-1.53228	167.527	484.58	preprotein translocase subunit SecY	1.25453e-15
CD630_31780	0.348468	-1.5209	24.4611	70.2147	D-hydantoinase	1.08428e-06
grdD	0.350979	-1.51054	32609.9	92911.3	glycine reductase complex component C subunit alpha	6.83786e-13
flgL	0.354852	-1.49471	33.2363	93.6804	flagellar hook-associated protein FlgL	6.81096e-05
CD630_18410	0.354876	-1.49461	411.542	1159.7	two-component sensor histidine kinase	0.000270426
CD630_01500	0.354969	-1.49423	72.1121	203.168	peptidase	4.33717e-15
lysA	0.35681	-1.48677	317.536	889.949	diaminopimelate decarboxylase	2.02415e-09
CD630_01550	0.35692	-1.48633	333.758	935.125	4-hydroxyphenylacetate decarboxylase activating subunit HpdA	3.86931e-25
pyrD	0.358213	-1.48111	42.927	119.854	dihydroorotate dehydrogenase catalytic subunit	2.68364e-08
grpE	0.360199	-1.47314	4114.76	11423.6	protein GrpE	1.25074e-22
CD630_01160	0.360275	-1.47283	96216	267063	2-ketoisovalerate ferredoxin reductase	0.05
CD630_14940	0.360723	-1.47104	4793.66	13289	HTH-type transcriptional regulator	2.26144e-09
feoA	0.360966	-1.47006	276.672	766.495	ferrous iron transport protein	6.95444e-10
CD630_31910	0.361078	-1.46962	258.888	717.003	oxidoreductase	2.51644e-24
rpsM	0.36225	-1.46494	44.0161	121.525	30S ribosomal protein S13	2.81649e-11
CD630_01180	0.362637	-1.4634	25141	69328.4	ferredoxin/flavodoxin oxidoreductase subunit gamma	6.41828e-06
CD630_05610	0.362991	-1.462	599.178	1650.69	aldo/keto reductase ferredoxin	1.96455e-18
CD630_31950	0.364295	-1.45682	54.9229	150.782	UvrABC system protein A 2	4.50755e-14
